# Supplementary material for: Cost-effective detection of genome-wide signatures for 2,4-D herbicide resistance adaptation in red clover
Source: Sci Rep. 2019 Dec 27;9:20037. doi: 10.1038/s41598-019-55676-9 (PMC6934753; doi:10.1038/s41598-019-55676-9)
Supplement: Supplementary file 1 — Supplementary Information [file 41598_2019_55676_MOESM1_ESM.xlsx]

## Sheet: ReadME
Cost-effective detection of genome-wide signatures for 2,4-D herbicide resistance adaptation in red clover
Juliana Benevenuto1, Mehul Bhakta2, Daniel A. Lohr2, Luís Felipe V. Ferrão1, Marcio F. R. Resende Jr.3, Matias Kirst4, Kenneth Quesenberry2, and Patricio Munoz1*
In this supplementary material, you will find the annotation of candidate genes flanking significant SNPs.
T1- Windows analyzed around significant SNPs
T2 - Annotaton of candidate genes on chr1
T3 - Annotaton of candidate genes on chr2
T4 - Annotaton of candidate genes on chr3
T5 - Annotaton of candidate genes on chr4
T6 - Annotaton of candidate genes on chr6
T7 - Annotaton of candidate genes on chr7

## Sheet: T1-windows
CHR	-100Kb	+100Kb
chr1	14430000	14640000
chr2	2660000	2870000
chr2	6290000	7040000
chr2	10230000	13410000
chr2	15800000	17580000
chr2	18930000	19140000
chr3	20100000	20310000
chr3	22550000	22760000
chr4	26430000	26630000
chr6	1170000	1380000
chr7	5590000	6170000

## Sheet: T2-chr1
Transcript	Description	Potential.Function	Classification
Tp57577_TGAC_v2_mRNA35743	zinc finger protein 4	negative regulator of abscisic acid (ABA) signaling during germination and early seedling development	regulation of ABA signaling
Tp57577_TGAC_v2_mRNA35734	agamous-like MADS-box protein AGL62	transcription factor required for endosperm development	other
Tp57577_TGAC_v2_mRNA35738	other only protein 6	regulation of auxin mediated signaling via SCF complex	regulation of auxin signaling
Tp57577_TGAC_v2_mRNA35739	imidazoleglycerol-phosphate dehydratase	Amino-acid biosynthesis	other
Tp57577_TGAC_v2_mRNA35733	pentatricopeptide repeat-containing protein	na	other
Tp57577_TGAC_v2_mRNA35744	GTP-binding protein ERG	role in plant growth and development, possibly by influencing mitochondrial division	other
Tp57577_TGAC_v2_mRNA35735	protein trichome birefringence-like 14 isoform X1	O-acetylation of cell wall polymers	other
Tp57577_TGAC_v2_mRNA35746	CST complex subunit STN1	protect telomeres from DNA degradation	other
Tp57577_TGAC_v2_mRNA5850	oxysterol-binding protein-related protein 1D	transport of sterols	other
Tp57577_TGAC_v2_mRNA5872	protein SDA1 homolog	60S ribosomal subunit export, maturation and accumulation. Involved in G1 events and possibly actin cytoskeleton organization	other
Tp57577_TGAC_v2_mRNA5870	D-cysteine desulfhydrase 2, mitochondrial isoform X1	production of hydrogen sulfide (H2S) from cysteine. H2S has an antioxidant role in plants.	response to oxidative stress
Tp57577_TGAC_v2_mRNA5855	protein terminal ear1	May regulate the rate of leaf initiation and the duration of vegetative phase	other
Tp57577_TGAC_v2_mRNA5873	ribosomal protein	ribosome	other
Tp57577_TGAC_v2_mRNA5900	monodehydroascorbate reductase	ascorbate biosynthesis, production of ROS	response to stress
Tp57577_TGAC_v2_mRNA5892	serine/threonine-protein kinase D6PKL1	regulates the auxin transport activity of PIN auxin efflux facilitators by direct phosphorylation	regulation of auxin transport
Tp57577_TGAC_v2_mRNA5897	calcineurin-like metallo-phosphoesterase superfamily protein	na	other

## Sheet: T3-chr2
Transcript	Description	Potential.Function	Classification
Tp57577_TGAC_v2_mRNA14217	plant/T7N9-9 protein	na	other
Tp57577_TGAC_v2_mRNA14218	plant/MEB5-like protein	na	other
Tp57577_TGAC_v2_mRNA14219	homeodomain transcription factor superfamily protein, putative	transcription factor	other
Tp57577_TGAC_v2_mRNA14220	protein IQ-DOMAIN 31	microtubule associated	other
Tp57577_TGAC_v2_mRNA14221	putative LOV domain-containing protein	na	other
Tp57577_TGAC_v2_mRNA14222	protein IQ-DOMAIN 31	microtubule associated	other
Tp57577_TGAC_v2_mRNA14223	pectate lyase-like	cell wall organization	other
Tp57577_TGAC_v2_mRNA14224	SNF1-related protein kinase regulatory subunit gamma-1-like	signal transduction cascade regulating gene expression and carbohydrate metabolism	other
Tp57577_TGAC_v2_mRNA14225	probable LRR receptor-like serine/threonine-protein kinase At1g14390	protein phosphorilation	other
Tp57577_TGAC_v2_mRNA14226	protein NRT1/ PTR FAMILY 4.6-like	constitutive nitrate uptake and ABA (ABA) transport	ABC transporter
Tp57577_TGAC_v2_mRNA14227	pentatricopeptide repeat-containing protein At2g02750	regulation of chloroplast and mitochondria organelle biogenesis and function	other
Tp57577_TGAC_v2_mRNA14228	uncharacterized protein LOC109794234	na	other
Tp57577_TGAC_v2_mRNA14229	probable receptor-like protein kinase At5g15080	protein phosphorilation	other
Tp57577_TGAC_v2_mRNA14230	homeodomain transcription factor superfamily protein, putative	transcription factor	other
Tp57577_TGAC_v2_mRNA14231	single-stranded DNA-binding protein WHY1, chloroplastic-like isoform X1	plastid genome stability and telemore length homeostasis, defense response	other
Tp57577_TGAC_v2_mRNA14232	Homeobox-leucine zipper protein HAT5	Probable transcription activator involved in leaf development	other
Tp57577_TGAC_v2_mRNA14233	aldehyde oxidase GLOX	polen development	other
Tp57577_TGAC_v2_mRNA14234	probable ubiquitin-like-specific protease 2B	protein modification	other
Tp57577_TGAC_v2_mRNA16536	triacylglycerol lipase-like protein	lipase	other
Tp57577_TGAC_v2_mRNA16540	Polyadenylate-binding protein 2	mediator of the multiple roles of the poly(A) tail in mRNA biogenesis, stability and translation	other
Tp57577_TGAC_v2_mRNA16541	tRNA (cytosine(34)-C(5))-methyltransferase-like	tRNA modification	other
Tp57577_TGAC_v2_mRNA16542	protein sensitive to proton rhizotoxicity 1-like	response to acidic stress	response to stress
Tp57577_TGAC_v2_mRNA16543	calcium-transporting ATPase 8, plasma membrane-type isoform X1	Êtranslocation of calcium from the cytosol into the endoplasmic reticulum	other
Tp57577_TGAC_v2_mRNA16544	probable LRR receptor-like serine/threonine-protein kinase At5g10290	protein phosphorilation	other
Tp57577_TGAC_v2_mRNA16545	probable LRR receptor-like serine/threonine-protein kinase At5g10290	protein phosphorilation	other
Tp57577_TGAC_v2_mRNA16548	EPIDERMAL PATTERNING FACTOR-like protein 1	Controls stomatal patterning	other
Tp57577_TGAC_v2_mRNA16550	triacylglycerol lipase-like protein	lipase	other
Tp57577_TGAC_v2_mRNA16552	lanC-like protein GCL1	signaling	other
Tp57577_TGAC_v2_mRNA16553	hypothetical protein L195_g001894	na	other
Tp57577_TGAC_v2_mRNA16554	triacylglycerol lipase-like protein	lipase	other
Tp57577_TGAC_v2_mRNA16555	hypothetical protein TSUD_321870	na	other
Tp57577_TGAC_v2_mRNA16556	ras-related protein Rab11A	vesicle trafficking and protein transport	other
Tp57577_TGAC_v2_mRNA16557	triacylglycerol lipase-like protein	lipase	other
Tp57577_TGAC_v2_mRNA16559	putative NBS resistance protein	defense response	other
Tp57577_TGAC_v2_mRNA16560	---NA---	na	other
Tp57577_TGAC_v2_mRNA16561	triacylglycerol lipase-like protein	lipase	other
Tp57577_TGAC_v2_mRNA16562	---NA---	na	other
Tp57577_TGAC_v2_mRNA16563	LMBR1 domain-containing protein 2 homolog A	na	other
Tp57577_TGAC_v2_mRNA16564	protein SENSITIVE TO PROTON RHIZOTOXICITY 1-like isoform X1	response to acidic stress	response to stress
Tp57577_TGAC_v2_mRNA16566	chaperone protein dnaJ A6, chloroplastic-like	assist protein folding and prevent protein aggregation during heat stress in the chloroplast	other
Tp57577_TGAC_v2_mRNA16567	probable LRR receptor-like serine/threonine-protein kinase At5g10290	protein phosphorilation	other
Tp57577_TGAC_v2_mRNA16568	serine/threonine-protein kinase SAPK2	signal transduction of hyperosmotic response, part of an ABA (ABA) signaling unit that modulates seed germination and early seedling growth	regulation ABA signaling
Tp57577_TGAC_v2_mRNA16569	Myb/SANT-like DNA-binding domain protein	transcription factor	other
Tp57577_TGAC_v2_mRNA16571	---NA---	na	other
Tp57577_TGAC_v2_mRNA16573	WEB family protein At4g27595, chloroplastic	na	other
Tp57577_TGAC_v2_mRNA16578	triacylglycerol lipase-like protein	lipase	other
Tp57577_TGAC_v2_mRNA17067	protein RALF-like 19	Cell signaling peptide that may regulate plant stress, growth, and development	response to stress
Tp57577_TGAC_v2_mRNA17068	DNA-directed RNA polymerase i subunit rpa49	RNA polymerase transcription	other
Tp57577_TGAC_v2_mRNA17069	eukaryotic translation initiation factor 3 subunit D-like	protein synthesis of a specialized repertoire of mRNAs	other
Tp57577_TGAC_v2_mRNA17070	glyoxysomal processing protease, glyoxysomal	proteolysis	other
Tp57577_TGAC_v2_mRNA17071	DUF506 family protein	na	other
Tp57577_TGAC_v2_mRNA17072	VQ motif-containing protein 4	negative regulator ofÊplant defense response	other
Tp57577_TGAC_v2_mRNA17073	dormancy-associated protein 1		other
Tp57577_TGAC_v2_mRNA17074	DUF506 family protein	na	other
Tp57577_TGAC_v2_mRNA17075	serine/threonine-protein kinase HT1	control of stomatal movement in response to CO2	other
Tp57577_TGAC_v2_mRNA17076	DUF616 family protein	na	other
Tp57577_TGAC_v2_mRNA17077	DNA-directed RNA polymerase i subunit rpa49	RNA polymerase transcription	other
Tp57577_TGAC_v2_mRNA17078	DNA-directed RNA polymerase i subunit rpa49	RNA polymerase transcription	other
Tp57577_TGAC_v2_mRNA17079	DUF616 family protein	na	other
Tp57577_TGAC_v2_mRNA17080	DUF2921 family protein	na	other
Tp57577_TGAC_v2_mRNA17081	apoptotic chromatin condensation inducer in the nucleus isoform X1	deposited at splice junction on mRNAs	other
Tp57577_TGAC_v2_mRNA17082	protein SMG7L isoform X1	regulation of RNA stability, plant growth and development	other
Tp57577_TGAC_v2_mRNA17083	protein SMG7L isoform X1	regulation of RNA stability, plant growth and development	other
Tp57577_TGAC_v2_mRNA17084	L-type lectin-domain containing receptor kinase VII.1	protein phosphorilation	other
Tp57577_TGAC_v2_mRNA17085	MP domain-containing protein	na	other
Tp57577_TGAC_v2_mRNA17086	Transcription factor bHLH36	transcription factor	other
Tp57577_TGAC_v2_mRNA17087	---NA---	na	other
Tp57577_TGAC_v2_mRNA17088	pectin acetylesterase 8-like	cell wall organization	other
Tp57577_TGAC_v2_mRNA17089	putative reverse transcriptase domain, Zinc finger, CCHC-type, Aspartic peptidase domain protein	transposon	transposon
Tp57577_TGAC_v2_mRNA17090	probable ubiquitin-conjugating enzyme E2 24	proteasome-degradation	other
Tp57577_TGAC_v2_mRNA17091	late embryogenesis abundant protein	response to drought stress	response to stress
Tp57577_TGAC_v2_mRNA17092	DUF506 family protein	na	other
Tp57577_TGAC_v2_mRNA17093	callose synthase 11-like	Required the formation of the callose wall separating the tetraspores	other
Tp57577_TGAC_v2_mRNA17094	---NA---	na	other
Tp57577_TGAC_v2_mRNA17095	transmembrane protein, putative	na	other
Tp57577_TGAC_v2_mRNA17097	dof zinc finger protein DOF1.4-like	transcription factor	other
Tp57577_TGAC_v2_mRNA17098	---NA---	na	other
Tp57577_TGAC_v2_mRNA17099	squamosa promoter-binding protein 1	transcription factor	other
Tp57577_TGAC_v2_mRNA17100	40S ribosomal protein S6	ribosome	other
Tp57577_TGAC_v2_mRNA17101	hypothetical protein L195_g025749	na	other
Tp57577_TGAC_v2_mRNA17102	putative leucine-rich repeat receptor-like serine/threonine-protein kinase At2g14440	protein phosphorilation	other
Tp57577_TGAC_v2_mRNA17103	3-ketoacyl-CoA synthase 15-like	Lipid metabolism	other
Tp57577_TGAC_v2_mRNA17104	probable 2-carboxy-D-arabinitol-1-phosphatase	photosynthesis	other
Tp57577_TGAC_v2_mRNA17105	---NA---	na	other
Tp57577_TGAC_v2_mRNA17561	protein phosphatase 2C family protein	Repressor of the ABA (ABA) signaling pathway that regulates numerous ABA responses,, Required for the ABA negative regulation of the ethylene-induced hyponastic growth	regulation ABA signaling
Tp57577_TGAC_v2_mRNA17840	trihelix transcription factor GT-3b-like	induction of CAM4 in response to pathogen and salt	other
Tp57577_TGAC_v2_mRNA17841	hypothetical protein TSUD_236100	na	other
Tp57577_TGAC_v2_mRNA17842	formin-like protein 14	microtubule associated	other
Tp57577_TGAC_v2_mRNA17843	probable methyltransferase PMT20	methylation process	other
Tp57577_TGAC_v2_mRNA17844	probable polyamine transporter At1g31830 isoform X1	polyamine uptake	other
Tp57577_TGAC_v2_mRNA17845	probable polyamine transporter At1g31830 isoform X1	polyamine uptake	other
Tp57577_TGAC_v2_mRNA17846	probable LRR receptor-like serine/threonine-protein kinase At3g47570	protein phosphorilation	other
Tp57577_TGAC_v2_mRNA17847	kinase-like protein	protein phosphorilation	other
Tp57577_TGAC_v2_mRNA17848	neutral alpha-glucosidase	na	other
Tp57577_TGAC_v2_mRNA17849	cyclin-dependent kinase F-4	intracellular signal transduction	other
Tp57577_TGAC_v2_mRNA17850	protein NPG1	pollen germination	other
Tp57577_TGAC_v2_mRNA17851	uncharacterized mitochondrial protein AtMg00810-like	na	other
Tp57577_TGAC_v2_mRNA17852	acyl-CoA-binding protein	coa metabolism	other
Tp57577_TGAC_v2_mRNA17853	mediator of RNA polymerase II transcription subunit 34	regulated transcription of nearly all RNA polymerase II-dependent genes	other
Tp57577_TGAC_v2_mRNA17854	urea-proton symporter DUR3	urea uptake	other
Tp57577_TGAC_v2_mRNA17855	hypothetical protein L195_g010814	na	other
Tp57577_TGAC_v2_mRNA17856	ATP-dependent Clp protease proteolytic subunit 4, chloroplastic	degradation of misfolded proteinsÊ	other
Tp57577_TGAC_v2_mRNA17857	other/kelch-repeat protein skip25-like	proteasome-degradation	other
Tp57577_TGAC_v2_mRNA17858	RING-H2 finger protein ATL52-like	proteasome-degradation	other
Tp57577_TGAC_v2_mRNA17859	kinesin-like protein	chloroplast movements and anchor to the plasma membrane	other
Tp57577_TGAC_v2_mRNA17860	Beta-amylase 3, chloroplastic	circadian-regulated starch degradation and maltose metabolism in chloroplasts, cold tolerance	other
Tp57577_TGAC_v2_mRNA17861	transmembrane protein, putative	na	other
Tp57577_TGAC_v2_mRNA17862	beta-amylase 3, chloroplastic	circadian-regulated starch degradation and maltose metabolism in chloroplasts, cold tolerance	other
Tp57577_TGAC_v2_mRNA17863	uncharacterized mitochondrial protein AtMg00810-like	na	other
Tp57577_TGAC_v2_mRNA17864	zinc finger protein 706	na	other
Tp57577_TGAC_v2_mRNA17865	ribonuclease P protein subunit P38, related protein	ribonuclease	other
Tp57577_TGAC_v2_mRNA17866	RING-H2 finger protein ATL52-like	proteasome-degradation	other
Tp57577_TGAC_v2_mRNA17867	cyclops protein, putative	na	other
Tp57577_TGAC_v2_mRNA17868	60S ribosomal protein l13-1	ribosome	other
Tp57577_TGAC_v2_mRNA17869	ankyrin repeat, PH and SEC7 domain containing protein secG	protein translocation	other
Tp57577_TGAC_v2_mRNA17870	hypothetical protein L195_g005101	na	other
Tp57577_TGAC_v2_mRNA17871	NADH-plastoquinone oxidoreductase subunit 4L (chloroplast)	photosynthesis	other
Tp57577_TGAC_v2_mRNA17872	NADH-plastoquinone oxidoreductase subunit K (chloroplast)	photosynthesis	other
Tp57577_TGAC_v2_mRNA17873	LRR receptor-like serine/threonine-protein kinase FEI 2 isoform X1	signaling pathway that regulates cell wall function, including cellulose biosynthesis	other
Tp57577_TGAC_v2_mRNA17874	ubiquinol oxidase 1, mitochondrial-like	alternative oxidase activity	other
Tp57577_TGAC_v2_mRNA17875	neutral alpha-glucosidase	na	other
Tp57577_TGAC_v2_mRNA17876	transcription initiation factor TFIID subunit 1 isoform X1	histone acetyltransferase involved in the light regulation of growth and gene expression	other
Tp57577_TGAC_v2_mRNA17877	cytochrome P450 89A2-like	oxidoreductase activity	cytochrome P450
Tp57577_TGAC_v2_mRNA17878	replication protein A 70 kDa DNA-binding subunit A-like	replication	other
Tp57577_TGAC_v2_mRNA17879	probable LRR receptor-like serine/threonine-protein kinase At3g47570	protein phosphorilation	other
Tp57577_TGAC_v2_mRNA17880	probable LRR receptor-like serine/threonine-protein kinase At3g47570	protein phosphorilation	other
Tp57577_TGAC_v2_mRNA17881	SH3 domain-containing protein 2-like	Regulator for autophaosome formation and/or maturation	other
Tp57577_TGAC_v2_mRNA17882	transmembrane protein, putative	na	other
Tp57577_TGAC_v2_mRNA18709	xyloglucan endotransglucosylase/hydrolase 2	cell wall construction of growing tissues.	other
Tp57577_TGAC_v2_mRNA18710	other protein interaction domain protein	na	other
Tp57577_TGAC_v2_mRNA18711	protein transport protein SEC23-like	formation of transport vesicles from the endoplasmic reticulum (ER)	other
Tp57577_TGAC_v2_mRNA18712	ATP-dependent DNA helicase PIF1	DNA helicase	other
Tp57577_TGAC_v2_mRNA18713	nucleic acid binding protein	na	other
Tp57577_TGAC_v2_mRNA18714	nucleic acid binding protein	na	other
Tp57577_TGAC_v2_mRNA18715	cysteine proteinase inhibitor B-like	proteolysis	other
Tp57577_TGAC_v2_mRNA18716	other protein interaction domain protein	na	other
Tp57577_TGAC_v2_mRNA18717	other protein interaction domain protein	na	other
Tp57577_TGAC_v2_mRNA18718	non-canonical poly(A) RNA polymerase PAPD5	post-transcriptional quality control mechanism	other
Tp57577_TGAC_v2_mRNA18719	6,7-dimethyl-8-ribityllumazine synthase, chloroplastic-like isoform X1	biosynthesis of riboflavin	other
Tp57577_TGAC_v2_mRNA18720	30S ribosomal protein S1, chloroplastic	ribosome	other
Tp57577_TGAC_v2_mRNA18721	formin-like protein 14	microtubule binding	other
Tp57577_TGAC_v2_mRNA18722	carboxy-terminal domain cyclin	cell cycle	other
Tp57577_TGAC_v2_mRNA18723	kinesin-like protein KIN-12B	organization of phragmoplast microtubules during cytokinesis	other
Tp57577_TGAC_v2_mRNA18724	nucleic acid binding protein	na	other
Tp57577_TGAC_v2_mRNA18725	hypothetical protein L195_g014170	na	other
Tp57577_TGAC_v2_mRNA18726	vacuolar amino acid transporter 1	vacuolar uptake of large neutral amino acids	other
Tp57577_TGAC_v2_mRNA18727	mitogen-activated protein kinase kinase 2	Plays a role in abiotic stress tolerance and plant disease resistanceÊ	response to stress
Tp57577_TGAC_v2_mRNA18728	oil body-associated protein 1A	lipid storage	other
Tp57577_TGAC_v2_mRNA18729	Putative ribonuclease H protein At1g65750 family	ribonuclease	other
Tp57577_TGAC_v2_mRNA18730	phytoene dehydrogenase, chloroplastic/chromoplastic	Carotenoid biosynthesis	other
Tp57577_TGAC_v2_mRNA18731	probable protein phosphatase 2C 50 isoform X1	na	other
Tp57577_TGAC_v2_mRNA18732	plant/F27B13-30 protein	na	other
Tp57577_TGAC_v2_mRNA18733	crocetin glucosyltransferase, chloroplastic	na	other
Tp57577_TGAC_v2_mRNA18734	pre-mRNA cleavage factor Im 25 kDa subunit 1 isoform X1	pre-mRNA 3'-processing	other
Tp57577_TGAC_v2_mRNA18735	uncharacterized membrane protein C776.05-like	na	other
Tp57577_TGAC_v2_mRNA18736	15-cis-zeta-carotene isomerase, chloroplastic	biosynthesis of carotenoids	other
Tp57577_TGAC_v2_mRNA18737	DNA topoisomerase 3-beta isoform X1	DNA replication and transcription	other
Tp57577_TGAC_v2_mRNA18738	protein PRD1	meiotic double-strand break formation	other
Tp57577_TGAC_v2_mRNA18739	mediator of RNA polymerase II transcription subunit 33A-like isoform X2	repression of phenylpropanoid biosynthesis	other
Tp57577_TGAC_v2_mRNA18740	phosphatidylserine decarboxylase proenzyme 1, mitochondrial	phospholipid metabolism	other
Tp57577_TGAC_v2_mRNA18741	phosphatidylserine decarboxylase proenzyme 1, mitochondrial	phospholipid metabolism	other
Tp57577_TGAC_v2_mRNA18742	peroxisomal acyl-coenzyme A oxidase 1	general metabolism of root tips. May be involved in the biosynthesis of jasmonic acid	other
Tp57577_TGAC_v2_mRNA18743	mediator of RNA polymerase II transcription subunit 33a-like protein	repression of phenylpropanoid biosynthesis	other
Tp57577_TGAC_v2_mRNA18744	hypothetical protein L195_g017920, partial	na	other
Tp57577_TGAC_v2_mRNA18745	40S ribosomal protein S12	ribosome	other
Tp57577_TGAC_v2_mRNA18746	40S ribosomal protein S12	ribosome	other
Tp57577_TGAC_v2_mRNA18747	ethylene-responsive transcription factor ERF038-like	regulation of gene expression by stress factors, defense response	response to ethylene, response to stress
Tp57577_TGAC_v2_mRNA18748	DNA mismatch repair protein MSH4 isoform X1	Required for reciprocal recombination and proper segregation of homologous chromosomes at meiosis.	other
Tp57577_TGAC_v2_mRNA18749	isoamylase 2, chloroplastic	starch synthesis	other
Tp57577_TGAC_v2_mRNA18750	DEAD-box ATP-dependent RNA helicase 28	RNA helicase	other
Tp57577_TGAC_v2_mRNA18751	probable aquaporin TIP2-2	transport of water and small neutral solutes	other
Tp57577_TGAC_v2_mRNA18752	probable glutathione peroxidase 5	protective system against oxidative stresses	response to oxidative stress
Tp57577_TGAC_v2_mRNA18753	agenet domain containing protein	na	other
Tp57577_TGAC_v2_mRNA18754	DUF246 domain-containing protein	na	other
Tp57577_TGAC_v2_mRNA18755	peroxisomal acyl-coenzyme A oxidase 1	general metabolism of root tips. May be involved in the biosynthesis of jasmonic acid	other
Tp57577_TGAC_v2_mRNA18756	protein FAR1-related sequence 5-like	involved in light responses	other
Tp57577_TGAC_v2_mRNA18757	protein HUA2-LIKE 2	control of plant development, physiology and flowering time	regulation of flowering
Tp57577_TGAC_v2_mRNA18758	NADPH-dependent aldehyde reductase-like protein, chloroplastic	na	other
Tp57577_TGAC_v2_mRNA18759	ribosomal RNA-processing protein 14-like	rRNA processing	other
Tp57577_TGAC_v2_mRNA18760	replication factor-A carboxy-terminal domain protein	na	other
Tp57577_TGAC_v2_mRNA18761	mediator of RNA polymerase II transcription subunit 33a-like protein	repression of phenylpropanoid biosynthesis	other
Tp57577_TGAC_v2_mRNA18762	mediator of RNA polymerase II transcription subunit 33B-like	repression of phenylpropanoid biosynthesis	other
Tp57577_TGAC_v2_mRNA18763	E3 ubiquitin-protein ligase HOS1	negative regulator of cold signaling pathways, Controls flowering time in response to ambient temperatures. Loss-of-function mutation (hos1) in the gene shows an early flowering phenotype and reduced freezing tolerance	regulation of flowering
Tp57577_TGAC_v2_mRNA18764	---NA---		other
Tp57577_TGAC_v2_mRNA18765	cullin-associated NEDD8-dissociated protein 1	other protein exchange factor. Required for SCF(TIR1) function and SCF(TIR1) is required for AUX/IAA degradation. Represses photomorphogenesisÊ	regulation of auxin signaling
Tp57577_TGAC_v2_mRNA18766	mediator of RNA polymerase II transcription subunit 21	regulated transcription of nearly all RNA polymerase II-dependent genes	other
Tp57577_TGAC_v2_mRNA18767	CSC1-like protein At4g02900	osmosensitive calcium-permeable cation channel	other
Tp57577_TGAC_v2_mRNA18768	---NA---	na	other
Tp57577_TGAC_v2_mRNA18769	---NA---	na	other
Tp57577_TGAC_v2_mRNA18770	peroxisomal acyl-coenzyme A oxidase 1	general metabolism of root tips. May be involved in the biosynthesis of jasmonic acid	other
Tp57577_TGAC_v2_mRNA18771	mediator of RNA polymerase II transcription subunit 33B-like	repression of phenylpropanoid biosynthesis	other
Tp57577_TGAC_v2_mRNA18772	ABC transporterer C family member 3-like protein	Pump for glutathione S-conjugates, detoxification	ABC transporter
Tp57577_TGAC_v2_mRNA18773	VAN3-binding protein	VAN3 binding. VAN3 encodes an auxin-responsive ARF-GAP that controls auxin transport-mediated processes (PIN1 recycling) such as vascular tissue formation	regulation of auxin transport
Tp57577_TGAC_v2_mRNA18774	probable aquaporin TIP2-2	transport of water and small neutral solutes	other
Tp57577_TGAC_v2_mRNA18775	formyltetrahydrofolate deformylase	photorespiration	other
Tp57577_TGAC_v2_mRNA18776	electron transporter, putative	na	other
Tp57577_TGAC_v2_mRNA19101	swarming motility protein ybiA	na	other
Tp57577_TGAC_v2_mRNA19450	nucleolar complex protein 2 homolog	intranuclear transport of ribosomal precursors	other
Tp57577_TGAC_v2_mRNA19457	---NA---	na	other
Tp57577_TGAC_v2_mRNA19469	putative membrane-bound O-acyltransferase C24H6.01c isoform X1	na	other
Tp57577_TGAC_v2_mRNA19471	hypothetical protein L195_g040635, partial	na	other
Tp57577_TGAC_v2_mRNA19472	endonuclease 2	endonuclease	other
Tp57577_TGAC_v2_mRNA19476	BTB/POZ domain-containing protein At1g55760-like	proteasome-dependent degradation	other
Tp57577_TGAC_v2_mRNA19477	BTB/POZ domain-containing protein At1g55760-like	proteasome-dependent degradation	other
Tp57577_TGAC_v2_mRNA19478	BTB/POZ domain-containing protein At1g55760-like	proteasome-dependent degradation	other
Tp57577_TGAC_v2_mRNA19482	transmembrane protein, putative	na	other
Tp57577_TGAC_v2_mRNA21245	ATP synthase beta subunit (chloroplast)	synthesis of ATP	other
Tp57577_TGAC_v2_mRNA21654	molybdate-anion transporter-like	intracellular uptake of the rare oligo-element molybdenum	other
Tp57577_TGAC_v2_mRNA21655	molybdate-anion transporter-like	intracellular uptake of the rare oligo-element molybdenum	other
Tp57577_TGAC_v2_mRNA21656	LOB domain-containing protein 37	simple leaf morphogenesis	other
Tp57577_TGAC_v2_mRNA21657	subtilisin-like protease SBT1.7	proteolysis	other
Tp57577_TGAC_v2_mRNA21658	probable esterase D14L	strigolactone signaling pathwayÊ	other
Tp57577_TGAC_v2_mRNA21659	suppressor of RPS4-RLD 1	Negative regulator of effector-triggered immunity	other
Tp57577_TGAC_v2_mRNA21660	glucan endo-1,3-beta-glucosidase 13	cell wall organization	other
Tp57577_TGAC_v2_mRNA21661	peroxidase 51	Removal of H2O2, oxidation of toxic reductants, biosynthesis and degradation of lignin, suberization, auxin catabolism, response to environmental stresses such as wounding, pathogen attack and oxidative stress	auxin catabolism
Tp57577_TGAC_v2_mRNA21662	subtilisin-like protease SBT1.7	proteolysis	other
Tp57577_TGAC_v2_mRNA21663	scarecrow-like protein 32	transcription factor involved in plant development	other
Tp57577_TGAC_v2_mRNA21664	BTB/POZ domain-containing protein SR1IP1	substrate-specific adapter of an E3 ubiquitin-protein ligase complexÊ, positive regulation of plant defense	other
Tp57577_TGAC_v2_mRNA21665	DNA-directed RNA polymerases II and IV subunit 5A	RNA polymerase	other
Tp57577_TGAC_v2_mRNA21666	hypothetical protein L195_g045153, partial	na	other
Tp57577_TGAC_v2_mRNA21667	probable N-acetyltransferase HLS1	Ethylene-responsive N-acetyltransferase required for differential cell elongation in the hypocotyl. Involved in negative feedback regulation of auxin homeostasis through the control of GH3-like genes	response to ethylene, auxin conjugation
Tp57577_TGAC_v2_mRNA21668	ribonuclease III domain-containing protein RNC1, chloroplastic	Binds specific group II introns in chloroplasts and facilitates their splicing	other
Tp57577_TGAC_v2_mRNA21669	leguminosin group486 secreted peptide	na	other
Tp57577_TGAC_v2_mRNA21670	probable prolyl 4-hydroxylase 9 isoform X1	post-translational modification of plant glycoproteins. Hydroxyprolines are important constituent of many plant cell wall	other
Tp57577_TGAC_v2_mRNA21671	formin-like protein 6	organization and polarity of the actin cytoskeleton	other
Tp57577_TGAC_v2_mRNA21673	protein CONSERVED IN THE GREEN LINEAGE AND DIATOMS 27, chloroplastic	response to iron ion starvation	other
Tp57577_TGAC_v2_mRNA21674	zinc finger MYM-type protein 1-like	Transcription factor	other
Tp57577_TGAC_v2_mRNA21675	DELLA protein GAIP-B	transcriptional regulator that acts as a repressor of the gibberellin (GA) signaling pathwa	other
Tp57577_TGAC_v2_mRNA21676	subtilisin-like protease SBT1.7	proteolysis	other
Tp57577_TGAC_v2_mRNA21677	UPF0553 protein-like	na	other
Tp57577_TGAC_v2_mRNA21678	chaperone DnaJ domain protein	Regulates protein folding	other
Tp57577_TGAC_v2_mRNA21679	BTB/POZ domain-containing protein NPY4-like	substrate-specific adapter of an E3 ubiquitin-protein ligase complex, essential role in auxin-mediated organogenesis and in root gravitropic responses	response to auxin
Tp57577_TGAC_v2_mRNA21680	BTB/POZ domain-containing protein NPY4-like	substrate-specific adapter of an E3 ubiquitin-protein ligase complex, essential role in auxin-mediated organogenesis and in root gravitropic responses	response to auxin
Tp57577_TGAC_v2_mRNA21681	BTB/POZ domain-containing protein NPY4-like	substrate-specific adapter of an E3 ubiquitin-protein ligase complex, essential role in auxin-mediated organogenesis and in root gravitropic responses	response to auxin
Tp57577_TGAC_v2_mRNA21682	casein kinase II subunit alpha-like	proteasome-dependent degradation of PIF1 and promotion of photomorphogenesis, regulation of circadian rhythmÊ	other
Tp57577_TGAC_v2_mRNA21683	39S ribosomal protein L47, mitochondrial	ribosome	other
Tp57577_TGAC_v2_mRNA21684	39S ribosomal protein L47, mitochondrial	ribosome	other
Tp57577_TGAC_v2_mRNA22042	mitochondrial import inner membrane translocase subunit Tim13	chaperone-mediated protein transport into mitochondria	other
Tp57577_TGAC_v2_mRNA22043	endoglucanase 1	cell wall organization	other
Tp57577_TGAC_v2_mRNA22044	hypothetical protein L195_g063130, partial	na	other
Tp57577_TGAC_v2_mRNA22045	BAG family molecular chaperone regulator 4-like	regulates diverse cellular pathways, such as programmed cell death and stress responses.	other
Tp57577_TGAC_v2_mRNA22046	pentatricopeptide repeat-containing protein	regulation of chloroplast and mitochondria organelle biogenesis and function	other
Tp57577_TGAC_v2_mRNA22047	pentatricopeptide repeat-containing protein At5g39680	regulation of chloroplast and mitochondria organelle biogenesis and function	other
Tp57577_TGAC_v2_mRNA22048	uncharacterized protein LOC11435965	na	other
Tp57577_TGAC_v2_mRNA22049	beta-carotene isomerase D27, chloroplastic	Carotenoid biosynthesis	other
Tp57577_TGAC_v2_mRNA22050	endoglucanase 1	cell wall organization	other
Tp57577_TGAC_v2_mRNA22051	other protein	na	other
Tp57577_TGAC_v2_mRNA22052	protein GPR107	Golgi-to-ER retrograde transport	other
Tp57577_TGAC_v2_mRNA22053	heparan-alpha-glucosaminide N-acetyltransferase	na	other
Tp57577_TGAC_v2_mRNA22054	methionine gamma-lyase-like	methionine metabolism	other
Tp57577_TGAC_v2_mRNA22055	ammonium transporter 2	moving ammonium between the apoplast and symplast of cells throughout the plant	other
Tp57577_TGAC_v2_mRNA22056	DUF688 family protein	na	other
Tp57577_TGAC_v2_mRNA22057	50S ribosomal protein L11, chloroplastic	ribosome	other
Tp57577_TGAC_v2_mRNA22058	nodulation-signaling pathway 2 protein-like	Transcriptional regulator essential for Nod-factor-induced gene expression	other
Tp57577_TGAC_v2_mRNA22059	hypothetical protein L195_g043512, partial	na	other
Tp57577_TGAC_v2_mRNA22060	Putative Myb family transcription factor	Transcription factor	other
Tp57577_TGAC_v2_mRNA22061	ribonuclease H	ribonuclease	other
Tp57577_TGAC_v2_mRNA22062	methionine gamma-lyase-like	methionine metabolism	other
Tp57577_TGAC_v2_mRNA22063	methionine gamma-lyase-like	methionine metabolism	other
Tp57577_TGAC_v2_mRNA22064	ethylene-overproduction protein 1-like	Essential regulator of the ethylene pathway	regulation of ethylene signaling
Tp57577_TGAC_v2_mRNA22530	---NA---	na	other
Tp57577_TGAC_v2_mRNA22532	histone H2AX-like	DNAÊrepair	other
Tp57577_TGAC_v2_mRNA22536	sugar transporter ERD6-like 5 isoform X1	Stress response,ÊSugar transport	response to stress
Tp57577_TGAC_v2_mRNA22537	probable protein S-acyltransferase 17	Palmitoyl acyltransferase	other
Tp57577_TGAC_v2_mRNA22538	THO complex subunit 2	stabilizing nascent RNA in the RNA polymerase II elongation complex	other
Tp57577_TGAC_v2_mRNA22540	sugar transporter ERD6-like 5 isoform X1	Stress response,ÊSugar transport	response to stress
Tp57577_TGAC_v2_mRNA22541	peptidase cysteine peptidase active site	proteolysis	other
Tp57577_TGAC_v2_mRNA22549	AT-rich interactive domain-containing protein 1 isoform X1	positive regulation of gene expression	other
Tp57577_TGAC_v2_mRNA22603	Retrovirus-related Pol polyprotein from transposon TNT 1-94	transposon	transposon
Tp57577_TGAC_v2_mRNA22656	WD-40 repeat-containing protein MSI1	regulate chromatin metabolism, Required for several aspects of plant development including normal leaf expansion, correct development of flowers, normal endosperm development, repression of parthenogenetic seed development and repression of floral homeotic genes in leaf tissue, imprinting	other
Tp57577_TGAC_v2_mRNA22657	protein JINGUBANG	Negative regulator of pollen germination	other
Tp57577_TGAC_v2_mRNA23040	alpha/beta fold hydrolase	lipase	other
Tp57577_TGAC_v2_mRNA23041	alpha/beta fold hydrolase	lipase	other
Tp57577_TGAC_v2_mRNA23042	GATA transcription factor 18	regulating the expression of genes mostly involved in hormone responses and floral organ specification. Regulates both flower and shoot apical meristem (SAM) development	regulation of meristem identity
Tp57577_TGAC_v2_mRNA23043	receptor-like protein kinase HSL1-like protein	protein phosphorilation	other
Tp57577_TGAC_v2_mRNA23045	epoxide hydrolase	degrading potentially toxic xenobiotic compounds	detoxification
Tp57577_TGAC_v2_mRNA23046	protein AE7-like 1	establishment of sister chromatid cohesionÊ	other
Tp57577_TGAC_v2_mRNA23047	sugar transporter ERD6-like 6 isoform X1	Sugar transporter	other
Tp57577_TGAC_v2_mRNA23048	protein RADIALIS-like 3	transcription factor	other
Tp57577_TGAC_v2_mRNA23049	dipeptide transport ATP-binding protein	peptide transport	other
Tp57577_TGAC_v2_mRNA23050	dipeptide transport ATP-binding protein	peptide transport	other
Tp57577_TGAC_v2_mRNA23051	nucleolar protein 6-like	ÊrRNA processing	other
Tp57577_TGAC_v2_mRNA23052	vam6/Vps39-like protein	endosomal vesicle fusion	other
Tp57577_TGAC_v2_mRNA23053	succinate dehydrogenase [ubiquinone] flavoprotein subunit 1, mitochondrial	mitochondrial electron transport	other
Tp57577_TGAC_v2_mRNA23054	hypothetical protein MTR_5g020090	na	other
Tp57577_TGAC_v2_mRNA23055	epoxide hydrolase 4	degrading potentially toxic xenobiotic compounds	detoxification
Tp57577_TGAC_v2_mRNA23233	other/LRR-repeat protein	na	other
Tp57577_TGAC_v2_mRNA23234	agenet domain protein	na	other
Tp57577_TGAC_v2_mRNA23235	BTB/POZ domain-containing protein At2g04740	Transcription factor	other
Tp57577_TGAC_v2_mRNA23236	rho GDP-dissociation inhibitor 1-like	cell tip growth	other
Tp57577_TGAC_v2_mRNA23237	curved DNA-binding protein	na	other
Tp57577_TGAC_v2_mRNA23238	BZIP transcription factor	Transcription factor	other
Tp57577_TGAC_v2_mRNA23239	transcriptional adapter ADA2a	chromatin remodeling	other
Tp57577_TGAC_v2_mRNA23240	nudix hydrolase 2	na	other
Tp57577_TGAC_v2_mRNA23241	zinc metalloproteinase-like protein, putative	proteolysis	other
Tp57577_TGAC_v2_mRNA23242	GDSL esterase/lipase At2g04570-like	lipase	other
Tp57577_TGAC_v2_mRNA23243	hypothetical protein L195_g003617	na	other
Tp57577_TGAC_v2_mRNA23244	hypothetical protein TSUD_223550	na	other
Tp57577_TGAC_v2_mRNA23245	Putative ribonuclease H protein At1g65750 family	ribonuclease	other
Tp57577_TGAC_v2_mRNA23246	protein ACTIVITY OF BC1 COMPLEX KINASE 7, chloroplastic	resistance to oxidative stress, ROS	response to oxidative stress
Tp57577_TGAC_v2_mRNA23751	group 1 family glycosyltransferase	cell wall organization	other
Tp57577_TGAC_v2_mRNA23752	60S ribosomal protein L37a	ribosome	other
Tp57577_TGAC_v2_mRNA23753	casein kinase II subunit beta'-like isoform X1	protein phosphorilation	other
Tp57577_TGAC_v2_mRNA23754	decapping nuclease DXO homolog, chloroplastic	pre-mRNA capping quality control	other
Tp57577_TGAC_v2_mRNA23755	DDB1- and CUL4-associated factor 13	ribosomal RNA processing	other
Tp57577_TGAC_v2_mRNA23756	protein NETWORKED 4A-like	Plant-specific actin binding protein	other
Tp57577_TGAC_v2_mRNA23757	fiber protein Fb34	na	other
Tp57577_TGAC_v2_mRNA23758	fiber protein Fb34	na	other
Tp57577_TGAC_v2_mRNA23759	sucrose-phosphatase 2-like isoform X1	sucrose synthesis	other
Tp57577_TGAC_v2_mRNA23761	agamous-like MADS-box protein AGL62	transcription factor, required for endosperm development	other
Tp57577_TGAC_v2_mRNA23762	serine/threonine-protein kinase WNK8	Regulates flowering time by modulating the photoperiod pathway	regulation of flowering
Tp57577_TGAC_v2_mRNA23763	bidirectional sugar transporter SWEET4	uptake and efflux of sugar	other
Tp57577_TGAC_v2_mRNA23764	bidirectional sugar transporter SWEET4	uptake and efflux of sugar	other
Tp57577_TGAC_v2_mRNA23765	ABC transporterer F family member 3	na	ABC transporter
Tp57577_TGAC_v2_mRNA23766	ribosomal RNA small subunit methyltransferase NEP1	rRNA processing	other
Tp57577_TGAC_v2_mRNA2392	AAA-ATPase At2g18193-like	ATPase	other
Tp57577_TGAC_v2_mRNA2393	zinc finger CCCH domain-containing protein 44-like	na	other
Tp57577_TGAC_v2_mRNA2394	tether containing UBX domain for GLUT4-like protein	na	other
Tp57577_TGAC_v2_mRNA2395	UPF0183 protein At3g51130 isoform X1	na	other
Tp57577_TGAC_v2_mRNA2396	Replication factor C subunit 3	replication	other
Tp57577_TGAC_v2_mRNA2397	transmembrane and coiled-coil domain-containing protein 4-like isoform X1	na	other
Tp57577_TGAC_v2_mRNA2398	protein FMP32, mitochondrial-like	mitochondrial complex assembly	other
Tp57577_TGAC_v2_mRNA2399	serine/threonine-protein phosphatase-like protein	protein phosphorilation	other
Tp57577_TGAC_v2_mRNA2400	soluble inorganic pyrophosphatase	Determinates the rate of cytosolic glycolysis, providing carbon for seed storage lipid accumulation	other
Tp57577_TGAC_v2_mRNA24005	probable L-galactonate transporter	galactonate transporter	other
Tp57577_TGAC_v2_mRNA24006	calcium uniporter protein 2, mitochondrial-like	Regulates mitochondrial calcium dynamics in planta by restricting influx	other
Tp57577_TGAC_v2_mRNA24007	E3 ubiquitin-protein ligase RNF185-like	regulates selective mitochondrial autophagy. protects cells from ER stress-induced apoptosisÊ	response to stress
Tp57577_TGAC_v2_mRNA24008	E3 ubiquitin-protein ligase RNF185-like	regulates selective mitochondrial autophagy. protects cells from ER stress-induced apoptosisÊ	response to stress
Tp57577_TGAC_v2_mRNA24009	geranylgeranyl pyrophosphate synthase, chloroplastic-like	Êsynthesis of terpenes and sterol	other
Tp57577_TGAC_v2_mRNA2401	amino acid permease 2-like	amino acid transport	other
Tp57577_TGAC_v2_mRNA24010	probable galacturonosyltransferase-like 1	pectin biosynthesis	other
Tp57577_TGAC_v2_mRNA24011	UPF0496 protein At2g18630-like	na	other
Tp57577_TGAC_v2_mRNA24012	NEDD8-conjugating enzyme Ubc12	involved in auxin response and embryogenesis	regulation of auxin signaling
Tp57577_TGAC_v2_mRNA24013	ATP-dependent DNA helicase PIF1	DNA helicase	other
Tp57577_TGAC_v2_mRNA2402	AAA-ATPase At5g17760	ATPase	other
Tp57577_TGAC_v2_mRNA2403	NAC domain-containing protein 37-like	ÊInvolved in xylem formation, cell wall genes regulation	other
Tp57577_TGAC_v2_mRNA2404	ultraviolet-B receptor UVR8	establishing UV-protective responses in plants, controlling aspects of leaf growth and morphogenesis , circadian clock	other
Tp57577_TGAC_v2_mRNA2405	kinesin-like protein NACK2	somatic cell cytokinesis	other
Tp57577_TGAC_v2_mRNA2406	kinesin-like protein NACK2	somatic cell cytokinesis	other
Tp57577_TGAC_v2_mRNA2407	hypothetical protein L195_g008909	na	other
Tp57577_TGAC_v2_mRNA2408	disease resistance RPP8-like protein 3	defense response	other
Tp57577_TGAC_v2_mRNA2409	protein WALLS ARE THIN 1-like isoform X1	Required for secondary wall formation in fibers. vacuolar auxin transporter. May prevent salicylic-acid (SA) accumulation	vacuolar auxin transporter
Tp57577_TGAC_v2_mRNA2410	protein RTE1-HOMOLOG isoform X1	na	other
Tp57577_TGAC_v2_mRNA2411	GATA transcription factor 5-like	regulation of some light-responsive genes	other
Tp57577_TGAC_v2_mRNA2412	laccase-11-like	Lignin degradation and detoxification of lignin-derived products	detoxification
Tp57577_TGAC_v2_mRNA2413	isoflavone reductase	lignan biosynthesis	other
Tp57577_TGAC_v2_mRNA2414	isoflavone reductase-like protein	lignan biosynthesis	other
Tp57577_TGAC_v2_mRNA2416	putative ubiquitin-conjugating enzyme E2 16	proteasome-dependent degradation	other
Tp57577_TGAC_v2_mRNA2418	phosphatidylinositol/phosphatidylcholine transfer protein SFH12-like	transport of secretory proteins from the Golgi complex	other
Tp57577_TGAC_v2_mRNA2419	peroxidase 72	Removal of H2O2, oxidation of toxic reductants, biosynthesis and degradation of lignin, suberization, auxin catabolism, response to environmental stresses such as wounding, pathogen attack and oxidative stress	auxin catabolism
Tp57577_TGAC_v2_mRNA2420	Salicylate O-methyltransferase	Converts SA to SA methyl ester (MSA). MSA is an important chemoattractant for moth pollinated flowering plants.	other
Tp57577_TGAC_v2_mRNA2421	3-epi-6-deoxocathasterone 23-monooxygenase	brassinosteroids biosynthesis	other
Tp57577_TGAC_v2_mRNA2422	AAA-ATPase At3g50940-like	ATPase	other
Tp57577_TGAC_v2_mRNA2423	zinc finger CCCH domain-containing protein 44-like	na	other
Tp57577_TGAC_v2_mRNA2424	---NA---	na	other
Tp57577_TGAC_v2_mRNA2425	uncharacterized protein LOC11430932	na	other
Tp57577_TGAC_v2_mRNA2426	---NA---	na	other
Tp57577_TGAC_v2_mRNA2427	3-epi-6-deoxocathasterone 23-monooxygenase	brassinosteroids biosynthesis	other
Tp57577_TGAC_v2_mRNA2428	---NA---	na	other
Tp57577_TGAC_v2_mRNA2429	60S ribosomal protein L8-3	ribosome	other
Tp57577_TGAC_v2_mRNA2430	mannan endo-1,4-beta-mannosidase 7	hydrolysis of the mannans in the cell wall of germinating seeds	other
Tp57577_TGAC_v2_mRNA2431	B-box zinc finger protein 18-like	negative regulator of seedling photomorphogenesis and thermotolerance	other
Tp57577_TGAC_v2_mRNA2432	AAA-ATPase At2g18193-like	ATPase	other
Tp57577_TGAC_v2_mRNA2433	ferulate 5-hydroxylase	oxidoreductase activity	other
Tp57577_TGAC_v2_mRNA2434	gamma carbonic anhydrase 1, mitochondrial-like	Êcomplex I assembly in mitochondria and respiration	other
Tp57577_TGAC_v2_mRNA2435	transmembrane protein 53	na	other
Tp57577_TGAC_v2_mRNA2436	transmembrane protein, putative	na	other
Tp57577_TGAC_v2_mRNA2437	DUF239 domain protein	na	other
Tp57577_TGAC_v2_mRNA2438	mannan endo-1,4-beta-mannosidase 7	hydrolysis of the mannans in the cell wall of germinating seeds	other
Tp57577_TGAC_v2_mRNA2439	syntaxin-112-like isoform X1	Vesicle trafficking protein	other
Tp57577_TGAC_v2_mRNA2440	plant/F18B3-190 protein, putative	na	other
Tp57577_TGAC_v2_mRNA2441	plant/F18B3-190 protein, putative	na	other
Tp57577_TGAC_v2_mRNA2442	laccase-11	Lignin degradation and detoxification of lignin-derived products	detoxification
Tp57577_TGAC_v2_mRNA2443	putative glucose-6-phosphate 1-epimerase	carbohydrate metabolic process	other
Tp57577_TGAC_v2_mRNA2444	AAA-ATPase At2g18193-like	ATPase	other
Tp57577_TGAC_v2_mRNA2445	FG-GAP repeat-containing protein	amino acid-sensingÊ	other
Tp57577_TGAC_v2_mRNA2446	lactoylglutathione lyase	detoxification, methylglyoxal degradation	detoxification
Tp57577_TGAC_v2_mRNA2447	probable serine protease EDA2 isoform X2	proteolytic pathway controlling the nuclear division phase of megagametogenesis	other
Tp57577_TGAC_v2_mRNA2448	ribosomal RNA small subunit methyltransferase, mitochondrial	rRNA processing	other
Tp57577_TGAC_v2_mRNA2449	MADS-box transcription factor TM6	na	other
Tp57577_TGAC_v2_mRNA2450	isoflavone reductase-like protein	lignan biosynthesis	other
Tp57577_TGAC_v2_mRNA2451	D-2-hydroxyglutarate dehydrogenase, mitochondrial	D-lactate dehydrogenase	other
Tp57577_TGAC_v2_mRNA2452	isoflavone reductase-like protein	lignan biosynthesis	other
Tp57577_TGAC_v2_mRNA2453	mediator of RNA polymerase II transcription subunit 15a-like	transcription factor	other
Tp57577_TGAC_v2_mRNA2454	ATP-dependent DNA helicase PIF1	DNA helicase	other
Tp57577_TGAC_v2_mRNA2455	Thioredoxin H-type	various redox reactions	response to oxidative stress
Tp57577_TGAC_v2_mRNA2456	thaumatin-like protein 1	defense response	other
Tp57577_TGAC_v2_mRNA2457	CDK5RAP1-like protein	Potential regulator of CDK5 activity	other
Tp57577_TGAC_v2_mRNA2458	heavy metal-associated isoprenylated plant protein 43-like	Heavy-metal-binding protein	other
Tp57577_TGAC_v2_mRNA2459	Replication factor C subunit 3	replication	other
Tp57577_TGAC_v2_mRNA2460	beta-galactosidase 3-like	cell wall organization	other
Tp57577_TGAC_v2_mRNA2461	Clavata3/ESR (CLE) gene family member	Extracellular signal peptide that regulates cell fate	other
Tp57577_TGAC_v2_mRNA2462	---NA---	na	other
Tp57577_TGAC_v2_mRNA2463	---NA---	na	other
Tp57577_TGAC_v2_mRNA2464	histone H1	nucleosomes	other
Tp57577_TGAC_v2_mRNA2466	probable LRR receptor-like serine/threonine-protein kinase At4g36180	protein phosphorilation	other
Tp57577_TGAC_v2_mRNA2467	putative LRR receptor-like protein kinase	protein phosphorilation	other
Tp57577_TGAC_v2_mRNA2468	putative ubiquitin-conjugating enzyme E2 16-like protein	proteasome-dependent degradation	other
Tp57577_TGAC_v2_mRNA2469	phosphopantetheine adenylyltransferase	synthesizes CoA	other
Tp57577_TGAC_v2_mRNA2470	PREDICTED: uncharacterized protein LOC101507253	na	other
Tp57577_TGAC_v2_mRNA2471	ribonuclease H	ribonuclease	other
Tp57577_TGAC_v2_mRNA2472	protein SHI RELATED SEQUENCE 1	promotes auxin homeostasis-regulating gene expression (e.g. YUC genes - auxin biosynthesis), as well as genes affecting stamen development, cell expansion and timing of flowering.May also have a role in the formation and/or maintenance of the shoot apical meristem (SAM)	regulation of auxin biosynthesis
Tp57577_TGAC_v2_mRNA2473	probable methyltransferase PMT27	methylation process	other
Tp57577_TGAC_v2_mRNA2474	GDP-mannose 4,6 dehydratase 1	ÊNucleotide-sugar biosynthesis	other
Tp57577_TGAC_v2_mRNA25951	hypothetical protein L195_g008677	na	other
Tp57577_TGAC_v2_mRNA25952	protein GRIP	Golgi matrix protein	other
Tp57577_TGAC_v2_mRNA25953	hypothetical protein MTR_3g031730	na	other
Tp57577_TGAC_v2_mRNA25954	DUF241 domain protein	na	other
Tp57577_TGAC_v2_mRNA25955	amino acid transporter ANTL1-like	amino acid transport	other
Tp57577_TGAC_v2_mRNA25956	hypothetical protein MTR_3g031730	na	other
Tp57577_TGAC_v2_mRNA25957	pentatricopeptide repeat-containing protein At4g02750-like	regulation of chloroplast and mitochondria organelle biogenesis and function	other
Tp57577_TGAC_v2_mRNA25958	pentatricopeptide repeat-containing protein At4g02750-like	regulation of chloroplast and mitochondria organelle biogenesis and function	other
Tp57577_TGAC_v2_mRNA25959	phospholipase D delta	Plays a positive role in ABA-promoted senescence, transduction of hormonal and environmental signals to the microtubules cytoskeleton	response to ABA
Tp57577_TGAC_v2_mRNA25960	DUF241 domain protein	na	other
Tp57577_TGAC_v2_mRNA25962	ganglioside-induced differentiation-associated protein 2	na	other
Tp57577_TGAC_v2_mRNA25963	hypothetical protein MTR_3g029970	na	other
Tp57577_TGAC_v2_mRNA25964	protein methionine S-oxide reductase	Plays a protective role against oxidative stress by restoring activity to proteins that have been inactivated by methionine oxidation	response to oxidative stress
Tp57577_TGAC_v2_mRNA25965	lysine histidine transporter-like 8	Amino acid transporter.	other
Tp57577_TGAC_v2_mRNA25966	---NA---	na	other
Tp57577_TGAC_v2_mRNA25967	serine/arginine-rich splicing factor SR45a	Êsplicing factor involved in constitutive and/or alternative splicing events	other
Tp57577_TGAC_v2_mRNA25968	methyltransferase-like protein 23 isoform X1	methylation process	other
Tp57577_TGAC_v2_mRNA25969	methyltransferase-like protein 23 isoform X1	methylation process	other
Tp57577_TGAC_v2_mRNA25970	peroxidase 64	Removal of H2O2, oxidation of toxic reductants, biosynthesis and degradation of lignin, suberization, auxin catabolism, response to environmental stresses such as wounding, pathogen attack and oxidative stress	auxin catabolism
Tp57577_TGAC_v2_mRNA25971	G2/mitotic-specific cyclin-1	control of the cell cycle at the G2/M (mitosis) transition	other
Tp57577_TGAC_v2_mRNA25972	DUF241 domain protein	na	other
Tp57577_TGAC_v2_mRNA25973	DUF241 domain protein	na	other
Tp57577_TGAC_v2_mRNA25974	probable protein phosphatase 2C 43	signal transduction	other
Tp57577_TGAC_v2_mRNA25975	ubiquitin domain-containing protein DSK2b-like isoform X2	proteasome-dependent degradation	other
Tp57577_TGAC_v2_mRNA25976	NEP1-interacting protein 1	Intrinsic thylakoid membrane protein	other
Tp57577_TGAC_v2_mRNA25977	probable acyl-activating enzyme 1, peroxisomal	lipid metabolism	other
Tp57577_TGAC_v2_mRNA25978	thiol-disulfide oxidoreductase LTO1	redox regulation and photosynthetic electron transport	other
Tp57577_TGAC_v2_mRNA25979	hypothetical protein L195_g002809	na	other
Tp57577_TGAC_v2_mRNA25980	aconitate hydratase 1	respiration, Contributes to oxidative stress toleranceÊ	response to oxidative stress
Tp57577_TGAC_v2_mRNA25981	DUF241 domain protein	na	other
Tp57577_TGAC_v2_mRNA25982	ATP-dependent DNA helicase PIF1	DNA helicase	other
Tp57577_TGAC_v2_mRNA25983	protein S-acyltransferase 10 isoform X1	protein modification	other
Tp57577_TGAC_v2_mRNA25984	aconitate hydratase 1	respiration, Contributes to oxidative stress toleranceÊ	response to oxidative stress
Tp57577_TGAC_v2_mRNA25985	receptor-like protein 9DC3	defense response	other
Tp57577_TGAC_v2_mRNA25986	lysine histidine transporter-like 8	Amino acid transporter.	other
Tp57577_TGAC_v2_mRNA25987	la-related protein 1C	Promotes leaf senescence mediated by ABA (ABA), salicylic acid (SA) and jasmonic acid (MeJA), probably though the induction of expression of senescence-associated genes (SAGs) and defense-related genes.	response to ABA
Tp57577_TGAC_v2_mRNA25988	hypothetical protein MTR_3g031730	na	other
Tp57577_TGAC_v2_mRNA25989	DUF241 domain protein	na	other
Tp57577_TGAC_v2_mRNA25990	phosphoserine aminotransferase 2, chloroplastic-like	Amino acid biosynthesis.	other
Tp57577_TGAC_v2_mRNA25991	bifunctional nuclease 2 isoform X1	Involved in basal defense response. Participates in ABA-derived callose depositionÊ	response to ABA
Tp57577_TGAC_v2_mRNA25992	ICE-like protease (caspase) p20 domain protein	proteolysis	other
Tp57577_TGAC_v2_mRNA25993	ankyrin repeat domain-containing protein, chloroplastic	chaperone activity in organelar membranes, Seems to be involved in the regulation of hydrogen peroxide levels during biotic and abiotic stresses	response to oxidative stress
Tp57577_TGAC_v2_mRNA25994	serine/threonine-protein kinase STY17 isoform X1	phosphorylates chloroplast precursor proteinsÊ, chloroplast biogenesis	other
Tp57577_TGAC_v2_mRNA25995	probable prolyl 4-hydroxylase 10	Formation of hydroxyprolines, which are important constituent of many plant cell wall glycoproteins such as extensins	other
Tp57577_TGAC_v2_mRNA25996	DNA-directed RNA polymerase II subunit 1	RNA polymerase	other
Tp57577_TGAC_v2_mRNA25997	hypothetical protein MTR_3g031730	na	other
Tp57577_TGAC_v2_mRNA25998	serine acetyltransferase 2	Amino acid biosynthesis.	other
Tp57577_TGAC_v2_mRNA25999	DUF241 domain protein	na	other
Tp57577_TGAC_v2_mRNA26000	aspartyl protease family protein 1-like	proteolysis	other
Tp57577_TGAC_v2_mRNA26001	aspartyl protease family protein 1-like	proteolysis	other
Tp57577_TGAC_v2_mRNA26002	senescence-associated protein DIN1	act during the early stages of leaf senescence, induced by ethylene	response to ethylene
Tp57577_TGAC_v2_mRNA26003	DUF241 domain protein	na	other
Tp57577_TGAC_v2_mRNA26004	putative DNA (cytosine-5)-methyltransferase CMT1	DNA methylation, gene silencing	other
Tp57577_TGAC_v2_mRNA26005	hypothetical protein L195_g011228	na	other
Tp57577_TGAC_v2_mRNA26238	heat stress transcription factor A-5-like	Transcription factor that binds heat shock promoter elements (HSE)	response to stress
Tp57577_TGAC_v2_mRNA26239	Ubiquitin-like protein 5	na	other
Tp57577_TGAC_v2_mRNA26240	inositol transporter 1-like	release of myo-inositol from vacuoles	other
Tp57577_TGAC_v2_mRNA26241	serine hydroxylmethyltransferase	na	other
Tp57577_TGAC_v2_mRNA26242	DNA repair protein RAD50	DNA repair, telomere mantainance, required during meiosis for both male and female gametophytic development	other
Tp57577_TGAC_v2_mRNA26243	protein RALF-like 24	regulate plant stress, growth, and developmen	response to stress
Tp57577_TGAC_v2_mRNA26244	adenosylhomocysteinase	required for DNA methylation-dependent gene silencing	other
Tp57577_TGAC_v2_mRNA26245	Werner Syndrome-like exonuclease	digests recessed strands of DNA duplexes	other
Tp57577_TGAC_v2_mRNA27775	hypothetical protein L195_g042555	na	other
Tp57577_TGAC_v2_mRNA27776	dehydration responsive element-binding protein 1	negative regulator of plant growth and development	other
Tp57577_TGAC_v2_mRNA27777	replication factor-A carboxy-terminal domain protein	na	other
Tp57577_TGAC_v2_mRNA27778	hypothetical protein PHAVU_003G241800g	na	other
Tp57577_TGAC_v2_mRNA27779	WRKY transcription factor	Transcription factor, defense response, positive regulator of stress response, ABA and ethylene signaling	regulation of ABA signaling, regulation of ethylene signaling
Tp57577_TGAC_v2_mRNA27780	maternal effect embryo arrest protein	Required for endosperm development and polar nuclei fusion	other
Tp57577_TGAC_v2_mRNA27781	protein SET-like	na	other
Tp57577_TGAC_v2_mRNA27782	ADP-ribosylation factor 2-like isoform X1	protein trafficking	other
Tp57577_TGAC_v2_mRNA27783	cytochrome P450 81E8-like	oxidoreductase activity	cytochrome P450
Tp57577_TGAC_v2_mRNA27784	gag-pol polyprotein	transposon	transposon
Tp57577_TGAC_v2_mRNA27785	nicotinate phosphoribosyltransferase 2 isoform X1	Cofactor biosynthesis.	other
Tp57577_TGAC_v2_mRNA27786	transcription factor MYB44	Confers resistance to abiotic stresses dependent of ABA. In response to auxin, activates the transcription of the auxin-responsive gene IAA19, IAA19 is a repressor of early auxin response genes at low auxin concentrations	regulation of auxin signaling
Tp57577_TGAC_v2_mRNA27787	Protein SET	na	other
Tp57577_TGAC_v2_mRNA27788	probable beta-1,4-xylosyltransferase IRX14	synthesis of the hemicellulose	other
Tp57577_TGAC_v2_mRNA27789	hypothetical protein L195_g000970	na	other
Tp57577_TGAC_v2_mRNA27790	microtubule-associated protein RP/EB family member 1C	regulating spindle positioning and chromosome segregation during early mitosis	other
Tp57577_TGAC_v2_mRNA27791	putative protease Do-like 14	proteolysis	other
Tp57577_TGAC_v2_mRNA27794	cytochrome P450 81E8-like	oxidoreductase activity	cytochrome P450
Tp57577_TGAC_v2_mRNA27796	DNA polymerase alpha catalytic subunit	DNA polymerase	other
Tp57577_TGAC_v2_mRNA27797	cytochrome P450 81E8-like	oxidoreductase activity	cytochrome P450
Tp57577_TGAC_v2_mRNA27798	metal transporter Nramp3	Vacuolar metal transporter involved in intracellular metal homeostasis	other
Tp57577_TGAC_v2_mRNA27799	transcription factor SPATULA	Êrole in floral organogenesis and organ size. repressor of organ growth, regulates auxin transport	regulation of auxin transport
Tp57577_TGAC_v2_mRNA27800	filament-like plant protein 7	na	other
Tp57577_TGAC_v2_mRNA27801	UPF0481 protein At3g47200-like	na	other
Tp57577_TGAC_v2_mRNA27806	floral homeotic protein apetala 2-like	transcriptional activator that promotes early floral meristem identity	regulation of meristem identity
Tp57577_TGAC_v2_mRNA27809	hypothetical protein L195_g008285	na	other
Tp57577_TGAC_v2_mRNA27810	phosphatidylinositol 3,4,5-trisphosphate 3-phosphatase and protein-tyrosine-phosphatase PTEN2A-like	Binds phosphatidic acid, response to stress	response to stress
Tp57577_TGAC_v2_mRNA27811	histone-lysine N-methyltransferase CLF	Required to regulate floral development by repressing the AGAMOUS homeotic gene in leaves, influorescence stems and flowers	regulation of flowering
Tp57577_TGAC_v2_mRNA27812	SUMO-conjugating enzyme SCE1	Protein modification	other
Tp57577_TGAC_v2_mRNA27813	RNA recognition motif	RNA binding	other
Tp57577_TGAC_v2_mRNA27816	aspartic proteinase-like protein 2	proteolysis	other
Tp57577_TGAC_v2_mRNA27817	probable indole-3-acetic acid-amido synthetase GH3.1	synthesis of indole-3-acetic acid (IAA)-amino acid conjugates, providing a mechanism for the plant to cope with the presence of excess auxin	auxin conjugation
Tp57577_TGAC_v2_mRNA27818	PI-PLC X domain-containing protein At5g67130-like	lipid metabolism	other
Tp57577_TGAC_v2_mRNA27819	PI-PLC X domain-containing protein At5g67130-like	lipid metabolism	other
Tp57577_TGAC_v2_mRNA27820	Retrovirus-related Pol polyprotein from transposon TNT 1-94	transposon	transposon
Tp57577_TGAC_v2_mRNA27821	protein RER1A-like	retrieval of endoplasmic reticulum membrane proteins from the early Golgi compartment	other
Tp57577_TGAC_v2_mRNA27822	DNA polymerase alpha catalytic subunit	DNA polymerase	other
Tp57577_TGAC_v2_mRNA27823	WD40 repeat-containing protein HOS15	gene regulation for plant acclimation and tolerance to cold stress	response to stress
Tp57577_TGAC_v2_mRNA27824	proteasome subunit alpha type-4	proteasome-degradation	other
Tp57577_TGAC_v2_mRNA27825	other protein At5g67140	proteasome-degradation	other
Tp57577_TGAC_v2_mRNA27827	cytochrome P450 81E8-like	oxidoreductase activity	cytochrome P450
Tp57577_TGAC_v2_mRNA27828	CBS domain-containing protein CBSX1, chloroplastic	cell redox homeostasis	other
Tp57577_TGAC_v2_mRNA27829	hypothetical protein TSUD_225250	na	other
Tp57577_TGAC_v2_mRNA292	sm-like protein LSM4	RNA processingÊ	other
Tp57577_TGAC_v2_mRNA29259	cytochrome P450 family 71 protein	oxidoreductase activity	cytochrome P450
Tp57577_TGAC_v2_mRNA29260	ATP synthase protein i	synthesis of ATP	other
Tp57577_TGAC_v2_mRNA29261	uncharacterized protein LOC112420487	na	other
Tp57577_TGAC_v2_mRNA29262	phosphoenolpyruvate carboxylase 2	photosynthesis	other
Tp57577_TGAC_v2_mRNA29263	PREDICTED: uncharacterized protein LOC101511252	na	other
Tp57577_TGAC_v2_mRNA29264	protein LIGHT-DEPENDENT SHORT HYPOCOTYLS 10-like	transcription regulator that acts as a developmental regulator by promoting cell growth in response to light	other
Tp57577_TGAC_v2_mRNA29265	Phosphoenolpyruvate carboxylase 2	photosynthesis	other
Tp57577_TGAC_v2_mRNA29266	Phosphoenolpyruvate carboxylase 2	photosynthesis	other
Tp57577_TGAC_v2_mRNA29267	Phosphoenolpyruvate carboxylase 2	photosynthesis	other
Tp57577_TGAC_v2_mRNA29268	Retrotransposon gag protein	transposon	transposon
Tp57577_TGAC_v2_mRNA29269	hypothetical protein MTR_6g009760	na	other
Tp57577_TGAC_v2_mRNA29270	protein MAK16 homolog	cell cycle	other
Tp57577_TGAC_v2_mRNA30076	palmitoyl-protein thioesterase 1	protein modification	other
Tp57577_TGAC_v2_mRNA30077	photosystem I chlorophyll a/b-binding protein 6, chloroplastic	photosynthesis	other
Tp57577_TGAC_v2_mRNA30078	pollen receptor-like kinase 3	control of pollen germination and pollen tube polar growth	other
Tp57577_TGAC_v2_mRNA30079	probable polygalacturonase	pectin depolymerase, cell wall degradation	other
Tp57577_TGAC_v2_mRNA30080	sm-like protein LSM1B	mRNA degradation, heat stress	response to stress
Tp57577_TGAC_v2_mRNA30081	---NA---	na	other
Tp57577_TGAC_v2_mRNA30082	transmembrane protein, putative	na	other
Tp57577_TGAC_v2_mRNA30083	homeobox-leucine zipper protein HAT4	negative regulation of cell elongation and specific cell proliferation processes such as lateral root formation and secondary growth of the vascular system	other
Tp57577_TGAC_v2_mRNA30403	cysteine proteinase	proteolysis	other
Tp57577_TGAC_v2_mRNA30404	aspartic proteinase	proteolysis	other
Tp57577_TGAC_v2_mRNA30405	IGR motif protein	na	other
Tp57577_TGAC_v2_mRNA31339	carbon catabolite repressor protein 4 homolog 4 isoform X1	general transcription factor	other
Tp57577_TGAC_v2_mRNA31340	pectin acetylesterase 8-like isoform X2	cell wall organization	other
Tp57577_TGAC_v2_mRNA31341	pectin acetylesterase 8-like isoform X2	cell wall organization	other
Tp57577_TGAC_v2_mRNA31342	UDP-glycosyltransferase 73C3-like	na	other
Tp57577_TGAC_v2_mRNA31343	hypothetical protein L195_g028695	na	other
Tp57577_TGAC_v2_mRNA31344	zinc finger, C3HC4 type (RING finger) protein	na	other
Tp57577_TGAC_v2_mRNA31346	carbon catabolite repressor protein 4 homolog 4 isoform X1	general transcription factor	other
Tp57577_TGAC_v2_mRNA31725	retrovirus-related Pol polyprotein from transposon TNT 1-94	transposon	other
Tp57577_TGAC_v2_mRNA31726	hypothetical protein L195_g033246, partial	na	other
Tp57577_TGAC_v2_mRNA31727	protein DETOXIFICATION 41-like	control the vacuolar sequestration of flavonoids in seeds, transport of anthocyanin	other
Tp57577_TGAC_v2_mRNA31728	PI-PLC X domain-containing protein At5g67130	lipid metabolic process	other
Tp57577_TGAC_v2_mRNA31729	carboxy-terminal region remorin	na	other
Tp57577_TGAC_v2_mRNA31730	transcription factor jumonji (JmjC) domain protein	DNA methylation, flower and polen development	regulation of flowering
Tp57577_TGAC_v2_mRNA31731	zeaxanthin epoxidase, chloroplastic-like	role in the xanthophyll cycle and ABA (ABA) biosynthesis, tolerance to abiotic stress	ABA biosynthesis
Tp57577_TGAC_v2_mRNA31732	phosphomannose isomerase	ascorbic acid (AsA) biosynthesis. Required during the endosperm development	other
Tp57577_TGAC_v2_mRNA31733	serine/threonine-protein kinase Nek2	plant development processes	other
Tp57577_TGAC_v2_mRNA31734	serine/threonine-protein kinase Nek2	plant development processes	other
Tp57577_TGAC_v2_mRNA31735	serine/threonine-protein kinase Nek2	plant development processes	other
Tp57577_TGAC_v2_mRNA31736	hypothetical protein L195_g026894	na	other
Tp57577_TGAC_v2_mRNA31737	zeaxanthin epoxidase	role in the xanthophyll cycle and ABA (ABA) biosynthesis, tolerance to abiotic stress	ABA biosynthesis
Tp57577_TGAC_v2_mRNA31738	RNA-binding protein Musashi homolog 2	regulates the expression of target mRNAs at the translation level	other
Tp57577_TGAC_v2_mRNA31740	protein RALF-like 34	Cell signaling peptide that may regulate plant stress, growth, and development	response to stress
Tp57577_TGAC_v2_mRNA31741	uncharacterized protein LOC11415782 isoform X2	na	other
Tp57577_TGAC_v2_mRNA31742	---NA---	na	other
Tp57577_TGAC_v2_mRNA31743	hypothetical protein L195_g027290	na	other
Tp57577_TGAC_v2_mRNA31744	Myb/SANT-like DNA-binding domain protein	transcription factor	other
Tp57577_TGAC_v2_mRNA31745	CLK4-associating serine/arginine rich protein isoform X2	alternative splicing regulator	other
Tp57577_TGAC_v2_mRNA31746	Feruloyl esterase A	cell wall degradation	other
Tp57577_TGAC_v2_mRNA31747	transcription factor HEC2	Required for the female reproductive tract development and fertility	other
Tp57577_TGAC_v2_mRNA31748	zinc finger family protein	na	other
Tp57577_TGAC_v2_mRNA31749	probable serine/threonine-protein kinase At1g01540	na	other
Tp57577_TGAC_v2_mRNA31788	crocetin glucosyltransferase, chloroplastic-like	na	other
Tp57577_TGAC_v2_mRNA31789	other protein interaction domain protein	na	other
Tp57577_TGAC_v2_mRNA31790	cell division topological specificity factor homolog, chloroplastic	plastid division, specify plastid constriction sites	other
Tp57577_TGAC_v2_mRNA31791	mitotic checkpoint protein BUB3.3 isoform X1	spindle-assembly checkpoint signaling and in promoting the establishment of correct kinetochore-microtubule (K-MT) attachments	other
Tp57577_TGAC_v2_mRNA31792	phospholipase D zeta 1 isoform X2	Regulates root-hair morphogenesis	other
Tp57577_TGAC_v2_mRNA31793	mitotic checkpoint protein BUB3.3 isoform X2	spindle-assembly checkpoint signaling and in promoting the establishment of correct kinetochore-microtubule (K-MT) attachments	other
Tp57577_TGAC_v2_mRNA31794	receptor-like kinase TMK4	Involved in auxin signal transduction and cell expansion and proliferation regulation	regulation of auxin signaling
Tp57577_TGAC_v2_mRNA31795	crocetin glucosyltransferase, chloroplastic	na	other
Tp57577_TGAC_v2_mRNA31796	L-idonate 5-dehydrogenase	Carbohydrate acid metabolism	other
Tp57577_TGAC_v2_mRNA31797	aspartokinase-homoserine dehydrogenase	amino acid biosynthesis	other
Tp57577_TGAC_v2_mRNA31932	ethylene-responsive transcription factor ERF113	Transcriptional activator involved in the regulation of plant development and tolerance to abiotic stressesÊ	response to ethylene, response to stress
Tp57577_TGAC_v2_mRNA31933	potassium transporter 4	ion transporter	other
Tp57577_TGAC_v2_mRNA31934	blue copper protein	metal binding	other
Tp57577_TGAC_v2_mRNA31935	other protein	proteasome-degradation	other
Tp57577_TGAC_v2_mRNA31937	blue copper protein	metal binding	other
Tp57577_TGAC_v2_mRNA31938	octicosapeptide/phox/Bem1p domain kinase superfamily protein	na	other
Tp57577_TGAC_v2_mRNA31939	DELLA protein GAI	transcriptional regulator that acts as a repressor of the gibberellin (GA) signaling pathwa	other
Tp57577_TGAC_v2_mRNA31940	protein PFC0760c isoform X1	na	other
Tp57577_TGAC_v2_mRNA31941	protein PFC0760c isoform X1	na	other
Tp57577_TGAC_v2_mRNA31942	uncharacterized protein LOC25495897	na	other
Tp57577_TGAC_v2_mRNA31943	cucumber peeling cupredoxin-like	metal binding	other
Tp57577_TGAC_v2_mRNA35001	hypothetical protein L195_g025437	na	other
Tp57577_TGAC_v2_mRNA35005	myosin IB heavy chain	role in chemotaxis and cell aggregation	other
Tp57577_TGAC_v2_mRNA35012	DUF4378 domain protein	na	other
Tp57577_TGAC_v2_mRNA35013	proline-rich cell wall-like protein	developmentally regulated putative cell wall protein	other
Tp57577_TGAC_v2_mRNA35014	AT hook motif protein, putative	na	other
Tp57577_TGAC_v2_mRNA35015	probable inactive receptor kinase At4g23740	na	other
Tp57577_TGAC_v2_mRNA35016	other/kelch-repeat protein At3g23880	proteasome-degradation	other
Tp57577_TGAC_v2_mRNA35020	amino acid transporter ANTL2	amino acid transporter.	other
Tp57577_TGAC_v2_mRNA35022	GPN-loop GTPase QQT1-like	positioning of the division plane, early embrio formation	other
Tp57577_TGAC_v2_mRNA35023	probable inactive receptor kinase At4g23740	na	other
Tp57577_TGAC_v2_mRNA35026	protein PIN-LIKES 7	cellular auxin homeostasis by regulating auxin metabolism. Regulates intracellular auxin accumulation at the endoplasmic reticulum and thus auxin availability for nuclear auxin signaling	regulation of auxin accumulation
Tp57577_TGAC_v2_mRNA35030	glutamate receptor 3.6	Mediates leaf-to-leaf wound signaling. May be involved in light-signal transduction and calcium homeostasis	other
Tp57577_TGAC_v2_mRNA35032	DNA mismatch repair protein MLH3 isoform X1	DNA mismatch repairÊduring meiosis	other
Tp57577_TGAC_v2_mRNA35033	pentatricopeptide repeat-containing protein At2g17525, mitochondrial	regulation of chloroplast and mitochondria organelle biogenesis and function	other
Tp57577_TGAC_v2_mRNA35034	serine/threonine-protein kinase/endoribonuclease IRE1a-like isoform X1	Involved in organ growth regulation. Plays a role in plant immunity and abiotic stress responses	response to stress
Tp57577_TGAC_v2_mRNA35036	putative pentatricopeptide repeat-containing protein At3g05240	regulation of chloroplast and mitochondria organelle biogenesis and function	other
Tp57577_TGAC_v2_mRNA35037	putative pentatricopeptide repeat-containing protein At3g05240	regulation of chloroplast and mitochondria organelle biogenesis and function	other
Tp57577_TGAC_v2_mRNA35038	probable inactive receptor kinase At4g23740	na	other
Tp57577_TGAC_v2_mRNA35040	SRSF protein kinase 1-like	protein phosphorilation	other
Tp57577_TGAC_v2_mRNA35048	GPN-loop GTPase QQT1	positioning of the division plane, early embrio formation	other
Tp57577_TGAC_v2_mRNA35049	probable protein phosphatase 2C 47	protein dephosphorilation	other
Tp57577_TGAC_v2_mRNA35051	other/kelch-repeat protein At3g23880	proteasome-degradation	other
Tp57577_TGAC_v2_mRNA35053	phospholipase A1-IIdelta	lipase	other
Tp57577_TGAC_v2_mRNA36033	cyclin-D5-1-like isoform X2	cell cycle	other
Tp57577_TGAC_v2_mRNA36034	helicase-like transcription factor	transcription factor	other
Tp57577_TGAC_v2_mRNA36035	condensin-2 complex subunit g2	establishes mitotic chromosome architecture and is involved in physical rigidity of the chromatid axis	other
Tp57577_TGAC_v2_mRNA36036	mitochondrial outer membrane protein porin 2	ÊInvolved in plant growth and development at the vegetative and reproductive stages. Is important for leaf and pollen development and mitochondrial membrane potential steady state. May be involved in ABA-mediated early seedling development and disease resistance	response to ABA
Tp57577_TGAC_v2_mRNA36037	IGR motif protein	na	other
Tp57577_TGAC_v2_mRNA36038	ras-related protein RABA1f	Intracellular vesicle trafficking and protein transport	other
Tp57577_TGAC_v2_mRNA36039	formin-like protein 6	organization and polarity of the actin cytoskeleton	other
Tp57577_TGAC_v2_mRNA36040	BTB/POZ domain-containing protein At3g49900	transcription factor	other
Tp57577_TGAC_v2_mRNA36041	60S ribosomal protein L26-1	ribosome	other
Tp57577_TGAC_v2_mRNA36042	adenylyl-sulfate kinase 3-like isoform X1	synthesis of activated sulfate. Essential for plant reproduction and viability	other
Tp57577_TGAC_v2_mRNA36043	putative DEAD-box ATP-dependent RNA helicase 29	RNA helicase	other
Tp57577_TGAC_v2_mRNA36044	acyl-coenzyme A oxidase 3, peroxisomal	Lipid metabolism	other
Tp57577_TGAC_v2_mRNA36045	peptidyl-prolyl cis-trans isomerase CYP65-like	assisting the folding of proteins	other
Tp57577_TGAC_v2_mRNA36046	calcium-transporting ATPase 2, plasma membrane-type-like	translocation of calcium from the cytosol into the endoplasmic reticulum	other
Tp57577_TGAC_v2_mRNA36047	calcium-transporting ATPase 2, plasma membrane-type-like	translocation of calcium from the cytosol into the endoplasmic reticulum	other
Tp57577_TGAC_v2_mRNA36048	protein SHORT-ROOT-like	Essential for both cell division and cell specification. Regulates the radial organization of the shoot axial organs and is required for normal shoot gravitropism	other
Tp57577_TGAC_v2_mRNA36049	PR domain zinc finger protein 8, putative isoform 1	na	other
Tp57577_TGAC_v2_mRNA36050	BTB/POZ and TAZ domain-containing protein 4-like	proteasome-dependent degradation	other
Tp57577_TGAC_v2_mRNA36275	gag/pol polyprotein	transposon	transposon
Tp57577_TGAC_v2_mRNA37077	homeobox-leucine zipper protein ATHB-40	transcription factor	other
Tp57577_TGAC_v2_mRNA37078	probable Xaa-Pro aminopeptidase P	protein modification	other
Tp57577_TGAC_v2_mRNA37090	probable NAD(P)H dehydrogenase (quinone) FQR1-like 2	oxidoreductase activity	other
Tp57577_TGAC_v2_mRNA37497	triacylglycerol lipase 2	lipase	other
Tp57577_TGAC_v2_mRNA37499	triacylglycerol lipase 2	lipase	other
Tp57577_TGAC_v2_mRNA40982	isoamylase 2, chloroplastic	starch synthesis	other
Tp57577_TGAC_v2_mRNA40983	DUF21 domain-containing protein At4g14240	na	other
Tp57577_TGAC_v2_mRNA40984	isoamylase 2, chloroplastic	starch synthesis	other
Tp57577_TGAC_v2_mRNA40985	hypothetical protein TSUD_241680	na	other
Tp57577_TGAC_v2_mRNA40986	neutral alpha-glucosidase	na	other
Tp57577_TGAC_v2_mRNA41584	chaperone protein dnaJ	Regulates protein folding	other
Tp57577_TGAC_v2_mRNA41585	exocyst complex component 5-like	polarized secretion	other
Tp57577_TGAC_v2_mRNA41588	BTB/POZ domain-containing protein At3g49900	transcription factor	other
Tp57577_TGAC_v2_mRNA7623	---NA---	na	other
Tp57577_TGAC_v2_mRNA8349	guanine nucleotide-binding protein subunit gamma 3-like	modulator or transducer in various transmembrane signaling systems	other
Tp57577_TGAC_v2_mRNA8350	---NA---	na	other
Tp57577_TGAC_v2_mRNA8351	ABC transporterer B family member 2-like	transport	ABC transporter
Tp57577_TGAC_v2_mRNA8352	ATP-dependent DNA helicase PIF1	DNA helicase	other
Tp57577_TGAC_v2_mRNA8353	binding partner of ACD11 1-like	rna binding, response to cytokinin	other
Tp57577_TGAC_v2_mRNA8354	hypothetical protein MTR_5g029510	na	other
Tp57577_TGAC_v2_mRNA8355	cinnamoyl-CoA reductase-like SNL6	defense response, lignin biosynthesis	other
Tp57577_TGAC_v2_mRNA8356	UDP-N-acetylglucosamine transferase subunit ALG14 isoform X1	protein modification	other
Tp57577_TGAC_v2_mRNA8357	uncharacterized membrane protein At4g09580	na	other
Tp57577_TGAC_v2_mRNA8358	syntaxin-22	vacuolar assembly, Required for inflorescence stem gravitropism	other
Tp57577_TGAC_v2_mRNA8359	plastoglobulin-1, chloroplastic	transfer of lipids to and from the thylakoid membranes	other
Tp57577_TGAC_v2_mRNA8360	pentatricopeptide repeat-containing protein At1g63330-like	regulation of chloroplast and mitochondria organelle biogenesis and function	other
Tp57577_TGAC_v2_mRNA8361	peptide-N4-(N-acetyl-beta-glucosaminyl)asparagine amidase A	protein modification	other
Tp57577_TGAC_v2_mRNA8362	heat shock factor protein HSF8	DNA-binding protein that specifically binds heat shock promoter elements (HSE) and activates transcription.	response to stress
Tp57577_TGAC_v2_mRNA8363	mitogen-activated protein kinase kinase 10	protein phosphorilation	other
Tp57577_TGAC_v2_mRNA8364	GATA type zinc finger transcription factor family protein	na	other
Tp57577_TGAC_v2_mRNA8365	elongation factor 1 alpha	Êtranslation, protein biosynthesis	other
Tp57577_TGAC_v2_mRNA8366	ABC transporterer B family member 2-like	transport	ABC transporter
Tp57577_TGAC_v2_mRNA8367	hypothetical protein TSUD_237220	na	other
Tp57577_TGAC_v2_mRNA8368	protein SAMBA-like isoform X1	organ size control	other
Tp57577_TGAC_v2_mRNA8369	protein SAMBA-like isoform X1	organ size control	other
Tp57577_TGAC_v2_mRNA8370	B3 DNA-binding domain protein	na	other
Tp57577_TGAC_v2_mRNA8371	putative disease resistance RPP13-like protein 1	defense response	other
Tp57577_TGAC_v2_mRNA8372	RNA polymerase sigma factor sigD, chloroplastic	RNA polymerase	other
Tp57577_TGAC_v2_mRNA8373	RING-H2 finger protein ATL52-like	proteasome-degradation	other
Tp57577_TGAC_v2_mRNA8374	PLATZ transcription factor family protein	na	other
Tp57577_TGAC_v2_mRNA8375	UDP-N-acetylglucosamine transferase subunit ALG14-like isoform X1	na	other
Tp57577_TGAC_v2_mRNA8376	Transcription factor MYB39	transcription factor	other
Tp57577_TGAC_v2_mRNA8377	PLATZ transcription factor family protein	na	other
Tp57577_TGAC_v2_mRNA8378	TPR domain protein	na	other
Tp57577_TGAC_v2_mRNA8379	---NA---	na	other
Tp57577_TGAC_v2_mRNA8380	putative disease resistance RPP13-like protein 1	defense response	other
Tp57577_TGAC_v2_mRNA8381	probable LRR receptor-like serine/threonine-protein kinase At3g47570	protein phosphorilation	other
Tp57577_TGAC_v2_mRNA8382	LRR receptor-like kinase family protein	protein phosphorilation	other
Tp57577_TGAC_v2_mRNA8383	structural maintenance of chromosomes protein 5	DNA repair pathway for removal of UV-induced DNA damageÊ	other
Tp57577_TGAC_v2_mRNA8384	helicase-like protein	DNA helicase	other
Tp57577_TGAC_v2_mRNA8385	transmembrane protein, putative	na	other
Tp57577_TGAC_v2_mRNA8386	E3 ubiquitin-protein ligase RNF14	proteasome-degradation	other
Tp57577_TGAC_v2_mRNA8387	Histone H3.2	histone, chromatin	other
Tp57577_TGAC_v2_mRNA8388	E3 ubiquitin-protein ligase RNF14	protein modification	other
Tp57577_TGAC_v2_mRNA8389	Histone H3.2	histone, chromatin	other
Tp57577_TGAC_v2_mRNA8390	RNA-binding protein 34	na	other
Tp57577_TGAC_v2_mRNA8478	---NA---	na	other
Tp57577_TGAC_v2_mRNA8494	---NA---	na	other
Tp57577_TGAC_v2_mRNA8496	protein SHOOT GRAVITROPISM 5-like	Regulates lateral organ morphogenesis and gravitropic responses. Involved in the establishment of auxin gradients through the regulation of auxin biosynthesis and transport	regulation of auxin biosynthesis and transport
Tp57577_TGAC_v2_mRNA919	hypothetical protein L195_g018682	na	other
Tp57577_TGAC_v2_mRNA9381	ATP-dependent DNA helicase PIF1	DNA helicase	other
Tp57577_TGAC_v2_mRNA9382	4-coumarate--CoA ligase-like 6	CoA metabolism	other
Tp57577_TGAC_v2_mRNA9383	Protein sickie like	na	other
Tp57577_TGAC_v2_mRNA9384	Protein sickie like	na	other
Tp57577_TGAC_v2_mRNA9385	cysteine-rich receptor-like protein kinase	protein phosphorylation	other
Tp57577_TGAC_v2_mRNA9387	GTP-binding nuclear protein Ran-3	nucleocytoplasmic transport, chromatin condensation and control of cell cycle	other
Tp57577_TGAC_v2_mRNA9388	probable pectate lyase 4	pectin catabolic process	other
Tp57577_TGAC_v2_mRNA9389	CSC1-like protein At1g32090	osmosensitive calcium-permeable cation channel	other
Tp57577_TGAC_v2_mRNA9390	potassium channel AKT1	potassium uptake by plant roots, stomatal regulation	other
Tp57577_TGAC_v2_mRNA9391	C4HC3-type ring finger domain-containing protein		other
Tp57577_TGAC_v2_mRNA9392	zinc finger protein CONSTANS-like 9-like	Transcription factor	other
Tp57577_TGAC_v2_mRNA9393	ribonuclease H	ribonuclease	other
Tp57577_TGAC_v2_mRNA9394	transmembrane protein, putative	na	other
Tp57577_TGAC_v2_mRNA9395	4-coumarate--CoA ligase-like 6	CoA metabolism	other
Tp57577_TGAC_v2_mRNA9396	50S ribosomal protein l35	ribosome	other
Tp57577_TGAC_v2_mRNA9397	phosphoribulokinase, chloroplastic	photosynthesis	other
Tp57577_TGAC_v2_mRNA9398	transmembrane protein, putative	na	other
Tp57577_TGAC_v2_mRNA9399	plant/MSJ11-3 protein, putative	na	other
Tp57577_TGAC_v2_mRNA9400	4-coumarate--CoA ligase-like 6	CoA metabolism	other

## Sheet: T4-chr3
Transcript	Description	Potential.Function	Classification
Tp57577_TGAC_v2_mRNA10865	RING finger protein 44	proteasome-mediated degradation	other
Tp57577_TGAC_v2_mRNA10866	diaminopimelate decarboxylase 1, chloroplastic-like	synthesizes L-lysine	other
Tp57577_TGAC_v2_mRNA10867	GDSL esterase/lipase EXL3	lipase	other
Tp57577_TGAC_v2_mRNA10868	protein EARLY-RESPONSIVE TO DEHYDRATION 7, chloroplastic-like	cellular response to abiotic stress, response to ABA.	response to ABA
Tp57577_TGAC_v2_mRNA10869	MLO-like protein 4 isoform X1	modulation of pathogen defense and leaf cell death	other
Tp57577_TGAC_v2_mRNA10870	histidine kinase 1-like isoform X2	detects water stress and transmits the stress signal to a downstream MAPK cascade. Positive regulator of drought and salt stress responses, and ABA (ABA) signaling. Confers drought tolerance, probably by regulating levels of ABA accumulation.	other
Tp57577_TGAC_v2_mRNA10871	protein IQ-domain 14-like	regulate gene expression at the transcriptional or post-transcriptional level	other
Tp57577_TGAC_v2_mRNA10872	L10-interacting MYB domain-containing protein	Transcriptional repressor that associates with ribosomal protein promoters	other
Tp57577_TGAC_v2_mRNA10875	vacuolar protein sorting-associated protein 35A	vesicular protein sorting, seed storage proteins	other
Tp57577_TGAC_v2_mRNA10876	GDSL esterase/lipase EXL3	lipase	other
Tp57577_TGAC_v2_mRNA10877	Protein preY, mitochondrial	na	other
Tp57577_TGAC_v2_mRNA10879	nitrate regulatory gene2 protein-like	Regulates expression of the nitrate-responsive genes	other
Tp57577_TGAC_v2_mRNA10881	pentatricopeptide repeat-containing protein At3g51320	regulation of chloroplast and mitochondria organelle biogenesis and function	other
Tp57577_TGAC_v2_mRNA10882	heavy metal-associated isoprenylated plant protein 27	cadmium transport and play a role in cadmium detoxification	other
Tp57577_TGAC_v2_mRNA10885	rac-like GTP-binding protein RHO1	cell polarity control during the actin-dependent tip growth of pollen tubes	other
Tp57577_TGAC_v2_mRNA10886	rac-like GTP-binding protein RHO1	cell polarity control during the actin-dependent tip growth of pollen tubes	other
Tp57577_TGAC_v2_mRNA10889	putative lysine-specific demethylase JMJ16	epigenetic regulation of gene expression	other
Tp57577_TGAC_v2_mRNA10890	---NA---	na	other
Tp57577_TGAC_v2_mRNA10891	protein GPR107-like	Vesicle trafficking	other
Tp57577_TGAC_v2_mRNA10892	SKP1-like protein 1B	part of the SCF E3 ubiquitin ligase complex, adapter that links the other protein to CUL1	other
Tp57577_TGAC_v2_mRNA10893	GDSL esterase/lipase EXL3	lipase	other
Tp57577_TGAC_v2_mRNA10894	26S proteasome non-ATPase regulatory subunit 4 homolog isoform X1	direct and indirect recognition of ubiquitinated substrates for degradation, role in the growth and development via degradation of the ABA-signaling protein ABI5/DPBF1. Plays an important role for balancing cell expansion with cell proliferation rates during shoot development	regulation of ABA signaling
Tp57577_TGAC_v2_mRNA10895	3-dehydroquinate synthase	synthesizes chorismate	other
Tp57577_TGAC_v2_mRNA10897	WAT1-related protein At2g37460-like	amino acid transport	other
Tp57577_TGAC_v2_mRNA10898	GDSL esterase/lipase EXL3-like	lipase	other
Tp57577_TGAC_v2_mRNA10900	pentatricopeptide repeat-containing protein At3g51320	regulation of chloroplast and mitochondria organelle biogenesis and function	other
Tp57577_TGAC_v2_mRNA10902	protein MID1-COMPLEMENTING ACTIVITY 1	mechano-stimulated calcium uptake mechanismÊ	other
Tp57577_TGAC_v2_mRNA10903	protein MID1-COMPLEMENTING ACTIVITY 1	mechano-stimulated calcium uptake mechanismÊ	other
Tp57577_TGAC_v2_mRNA10906	nucleoporin autopeptidase	constituent of nuclear pore	other
Tp57577_TGAC_v2_mRNA10907	beta-galactosidase 13-like	cazyme	other
Tp57577_TGAC_v2_mRNA10909	---NA---	na	other
Tp57577_TGAC_v2_mRNA10910	SKP1-like protein 1B	part of the SCF E3 ubiquitin ligase complex, adapter that links the other protein to CUL1	other
Tp57577_TGAC_v2_mRNA10911	senescence-specific cysteine protease SAG39-like	developmental senescence specific cell death function during apoptosis, heavy metal detoxification, and hypersensitive response	other
Tp57577_TGAC_v2_mRNA10912	protein FD-like	Transcription factor required for the transition to flowering promoted by FT	regulation of flowering
Tp57577_TGAC_v2_mRNA34481	peroxidase 5-like	Removal of H2O2, oxidation of toxic reductants, auxin catabolism, response to environmental stresses	auxin catabolism
Tp57577_TGAC_v2_mRNA34483	hypothetical protein L195_g017068	na	other
Tp57577_TGAC_v2_mRNA34484	TPX2 (targeting protein for Xklp2) family protein	regulation of mitotic spindle organization	other
Tp57577_TGAC_v2_mRNA34488	retrovirus-related Pol polyprotein from transposon TNT 1-94	transposon	transposon
Tp57577_TGAC_v2_mRNA34489	uncharacterized protein LOC100810368	na	other
Tp57577_TGAC_v2_mRNA34490	hypothetical protein L195_g045871	na	other
Tp57577_TGAC_v2_mRNA34491	Two-component response regulator ARR11	Transcriptional activator in response to cytokinins	other
Tp57577_TGAC_v2_mRNA34497	serine/threonine protein phosphatase 2A 57 kDa regulatory subunit B' theta isoform-like	positively regulates beta-oxidation of fatty acids in peroxisomes and knockouts were resistant to protoauxins	other
Tp57577_TGAC_v2_mRNA34501	probable thimet oligopeptidase isoform X1	cytoplasmic peptide degradation, targets for salicylic acid (SA)	other
Tp57577_TGAC_v2_mRNA34503	heavy metal-associated isoprenylated plant protein 9	Heavy-metal-binding protein	other
Tp57577_TGAC_v2_mRNA34507	---NA---	na	other
Tp57577_TGAC_v2_mRNA34513	TPX2 (targeting protein for Xklp2) family protein	regulation of mitotic spindle organization	other
Tp57577_TGAC_v2_mRNA34515	nascent polypeptide-associated complex subunit alpha-like protein 2	promote appropriate targeting of ribosome-nascent polypeptide complexes	other
Tp57577_TGAC_v2_mRNA34516	chaperone protein dnaJ	chaperone machine, protein folding	other
Tp57577_TGAC_v2_mRNA34517	IAA-amino acid hydrolase ILR1-like 5	Hydrolyzes certain amino acid conjugates of auxin (IAA), regulates levels of IAA in plant cell	auxin conjugation
Tp57577_TGAC_v2_mRNA34519	small heat shock protein, chloroplastic-like	Protecting Photosystem II against Oxidative Stress and Photoinhibition	response to oxidative stress
Tp57577_TGAC_v2_mRNA34522	probable thimet oligopeptidase isoform X1	cytoplasmic peptide degradation, targets for salicylic acid (SA)	other
Tp57577_TGAC_v2_mRNA34524	probable LRR receptor-like serine/threonine-protein kinase At1g67720 isoform X1	protein phosphorilation	other
Tp57577_TGAC_v2_mRNA34526	hypothetical protein L195_g010921	na	other
Tp57577_TGAC_v2_mRNA34527	peroxidase 5-like	Removal of H2O2, oxidation of toxic reductants, auxin catabolism, response to environmental stresses	auxin catabolism
Tp57577_TGAC_v2_mRNA34528	vinorine synthase-like	monoterpenoid indole alkaloid synthesis, antioxidant under ROS toxic effects	response to oxidative stress
Tp57577_TGAC_v2_mRNA34530	IAA-amino acid hydrolase ILR1-like 5	Hydrolyzes certain amino acid conjugates of auxin (IAA), regulates levels of IAA in plant cell	auxin conjugation
Tp57577_TGAC_v2_mRNA34531	putative leucine-rich repeat receptor-like serine/threonine-protein kinase At2g14440	Protein phosphorilation	other
Tp57577_TGAC_v2_mRNA34536	protein HHL1, chloroplastic	photoprotection	other
Tp57577_TGAC_v2_mRNA8125	cystinosin homolog	cystine transport, regulate vesicle trafficking	other
Tp57577_TGAC_v2_mRNA8132	uncharacterized membrane protein At3g27390-like isoform X1	metal ion binding	other
Tp57577_TGAC_v2_mRNA8135	RNA-dependent RNA polymerase 6	post-transcriptional gene silencing, leaf developmental timing, stress-related	other
Tp57577_TGAC_v2_mRNA8137	mavicyanin-like	na	other
Tp57577_TGAC_v2_mRNA8146	cystinosin homolog	cystine transport, regulate vesicle trafficking	other

## Sheet: T5-chr4
Transcript	Description	Potential.Function	Classification
Tp57577_TGAC_v2_mRNA5423	malonate--CoA ligase	fatty acid biosynthesis, detoxification of malonate	detoxification
Tp57577_TGAC_v2_mRNA5381	---NA---	na	other
Tp57577_TGAC_v2_mRNA5439	probable plastidic glucose transporter 3 isoform X1	efflux of glucose from cp tp cytosol	other
Tp57577_TGAC_v2_mRNA5402	protein CURVATURE THYLAKOID 1C, chloroplastic	thylakoid architecture by inducing membrane curvature	other
Tp57577_TGAC_v2_mRNA5455	nucleic acid-binding-like protein	na	other
Tp57577_TGAC_v2_mRNA5376	nodulin MtN21/EamA-like transporter family protein	amino acid transport	other
Tp57577_TGAC_v2_mRNA5431	phosphoribosylamine--glycine ligase isoform X1	na	other
Tp57577_TGAC_v2_mRNA5430	phosphoribosylamine--glycine ligase isoform X1	na	other
Tp57577_TGAC_v2_mRNA5414	ribonuclease H	ribonucleae	other
Tp57577_TGAC_v2_mRNA5436	WAT1-related protein At4g19185-like	membrane transporter	other
Tp57577_TGAC_v2_mRNA5428	probable apyrase 7	regulation of pollen and anther development.	other
Tp57577_TGAC_v2_mRNA5443	probable carotenoid cleavage dioxygenase 4, chloroplastic	involved in carotenoid cleavage	other
Tp57577_TGAC_v2_mRNA5447	pentatricopeptide repeat-containing protein At1g31790	na	other
Tp57577_TGAC_v2_mRNA5383	3-hydroxy-3-methylglutaryl-coenzyme A reductase 1	synthesis of isoprenoid compounds	other
Tp57577_TGAC_v2_mRNA5425	jmjC domain-containing protein 7	histone demethylation mechanism	other
Tp57577_TGAC_v2_mRNA5442	protein root UVB sensitive 1, chloroplastic	Required for polar auxin transport by maintaining the proper levels of auxin transporters AUX1 (AC Q96247) and PIN proteins on the plasma membrane	regulation of auxin transport
Tp57577_TGAC_v2_mRNA5453	protease 2-like protein	proteolysis	other
Tp57577_TGAC_v2_mRNA5372	putative ripening-related protein 1	na	other
Tp57577_TGAC_v2_mRNA5438	sterol 3-beta-glucosyltransferase UGT80A2 isoform X2	biosynthesis of sterol glucosides	other
Tp57577_TGAC_v2_mRNA5424	receptor-like kinase	na	other
Tp57577_TGAC_v2_mRNA5390	chromatin remodeling complex subunit	chromatin remodeling	other
Tp57577_TGAC_v2_mRNA13782	UPF0481 protein At3g47200-like	na	other
Tp57577_TGAC_v2_mRNA13798	30S ribosomal protein S31, chloroplastic	ribosome	other
Tp57577_TGAC_v2_mRNA13772	starch-binding domain protein	carbohydrate metabolism	other
Tp57577_TGAC_v2_mRNA13786	chlorophyll a-b binding protein CP29.1, chloroplastic	light receptor	other
Tp57577_TGAC_v2_mRNA13784	probable pyridoxal 5'-phosphate synthase subunit PDX2	Cofactor biosynthesis	other
Tp57577_TGAC_v2_mRNA13764	E3 ubiquitin-protein ligase AIRP2-like	positive regulation of the abscisic acid-mediated drought stress response	regulation of ABA signaling, response to stress
Tp57577_TGAC_v2_mRNA13793	selT-like protein	na	other

## Sheet: T6-chr6
Transcript	Description	Potential.Function	Classification
Tp57577_TGAC_v2_mRNA8661	transcription factor MYB61	Transcription factor that coordinates a small network of downstream target genes required for several aspects of plant growth and development, response to auxin	response to auxin
Tp57577_TGAC_v2_mRNA8653	Charged multivesicular body protein 7	cell cycle	other
Tp57577_TGAC_v2_mRNA8683	transcription factor PIF3	phytochrome signaling pathway	other
Tp57577_TGAC_v2_mRNA8664	auxin-responsive protein IAA20	repressors of early auxin response genes at low auxin concentrations	response to auxin, regulation of auxin signaling
Tp57577_TGAC_v2_mRNA8670	chitinase 10	chitinase activity	other
Tp57577_TGAC_v2_mRNA8681	60S ribosomal protein L10	ribosome	other
Tp57577_TGAC_v2_mRNA8669	protein RKD5-like	transcription factor	other
Tp57577_TGAC_v2_mRNA8649	protein RKD5	transcription factor	other
Tp57577_TGAC_v2_mRNA8682	zinc finger (C2H2 type)-like protein	na	other
Tp57577_TGAC_v2_mRNA8657	zinc finger (C2H2 type)-like protein	na	other
Tp57577_TGAC_v2_mRNA8656	phosphoinositide phosphatase SAC7	proper root hair development	other
Tp57577_TGAC_v2_mRNA8663	phosphoinositide phosphatase SAC7	proper root hair development	other
Tp57577_TGAC_v2_mRNA8652	probable serine/threonine-protein kinase PIX13	plant defense	other
Tp57577_TGAC_v2_mRNA8678	seed linoleate 9S-lipoxygenase	involved in a number of diverse aspects of plant physiology including growth and development, pest resistance, and senescence or responses to wounding	other
Tp57577_TGAC_v2_mRNA8679	seed linoleate 9S-lipoxygenase	involved in a number of diverse aspects of plant physiology including growth and development, pest resistance, and senescence or responses to wounding	other
Tp57577_TGAC_v2_mRNA8651	protein RKD5	transcription factor	other
Tp57577_TGAC_v2_mRNA8672	nucleolar protein 6-like isoform X1	rRNA processing	other
Tp57577_TGAC_v2_mRNA17332	protein TIFY 11B	Repressor of jasmonate responses	other

## Sheet: T7-chr7
Transcript	Description	Potential.Function	Classification
Tp57577_TGAC_v2_mRNA10275	cytochrome oxidase subunit 1 (mitochondrion)	respiratory chain	other
Tp57577_TGAC_v2_mRNA10283	myosin heavy chain, muscle	na	other
Tp57577_TGAC_v2_mRNA10269	hypothetical protein L195_g029540, partial	na	other
Tp57577_TGAC_v2_mRNA10272	hypothetical protein L195_g042366	na	other
Tp57577_TGAC_v2_mRNA10286	uncharacterized GPI-anchored protein At1g61900	na	other
Tp57577_TGAC_v2_mRNA10277	protein DETOXIFICATION 40-like	drug transmembrane transport	detoxification
Tp57577_TGAC_v2_mRNA10274	transmembrane protein, putative	na	other
Tp57577_TGAC_v2_mRNA10285	transmembrane protein, putative	na	other
Tp57577_TGAC_v2_mRNA10276	DNA primase small subunit	replication	other
Tp57577_TGAC_v2_mRNA10271	DNA primase small subunit	replication	other
Tp57577_TGAC_v2_mRNA10279	glycosyl hydrolase family 43 protein	carbohydrate metabolism	other
Tp57577_TGAC_v2_mRNA19030	early nodulin-like protein 2	na	other
Tp57577_TGAC_v2_mRNA33292	---NA---	na	other
Tp57577_TGAC_v2_mRNA33269	Copia protein	na	transposon
Tp57577_TGAC_v2_mRNA33254	putative NBS resistance protein	defense response	other
Tp57577_TGAC_v2_mRNA33251	auxin-responsive protein SAUR32	apical hook development	response to auxin
Tp57577_TGAC_v2_mRNA33274	beta-amyrin synthase	Synthesis of beta-amyrin triterpene	other
Tp57577_TGAC_v2_mRNA33284	beta-amyrin 11-oxidase-like	oxidations of beta-amyrin	other
